# Supplementary material for: Predicting protein function via downward random walks on a gene ontology
Source: BMC Bioinformatics. 2015 Aug 27;16:271. doi: 10.1186/s12859-015-0713-y (PMC4551531; doi:10.1186/s12859-015-0713-y)
Supplement: Additional file 2 — Yeast_bp(NoTPR). This Excel Spreadsheet file includes true positive predictions, false positive predictions of the top 100 predictions made by dRW, dRW-kNN, ITSS, PILL and Naive on Yeast proteins annotated with Biological Process Ontology. (XLS 73 kb) [file 12859_2015_713_MOESM2_ESM.xls]

## Sheet: dRW
Top 100 predictions, 6 True Positive Predictions. hCount gives the number of proteins annotated with the GO term in the older GOA file, Depth represents the term’s depth in the GO hierarchy.
Protein	GO terms	hCount	Depth
CYC1	19430	0	4
FES1	44718	0	5
HIS5	1193	0	8
MET17	90334	0	6
PET494	19379	0	5
SPT3	2000679	2	7
Top 100 predictions, 94 False Positive Predictions. hCount gives the number of proteins annotated with the GO term in the older GOA file, Depth represents the term’s depth in the GO hierarchy.
Protein	GO terms	hCount	Depth
ADE8	42450	1	7
ADH3	35024	2	10
ADK1	6207	7	7
ADK1	6212	0	7
aI1	6099	14	4
aI2	1193	0	8
aI2	70550	7	6
aI3	70159	1	7
aI4	70146	1	7
ARD1	6099	14	4
ARG81	34462	2	6
ATP1	70158	1	7
ATP2	71255	1	5
ATP6	71507	1	5
BCH2	6336	6	7
bI2	1902775	0	7
CBP6	6099	14	4
CDC21	70478	8	10
CDC36	1901856	0	7
CDC37	71421	3	6
CET1	1193	0	8
CHO2	70197	1	4
CHO2	71507	1	5
COR1	17196	4	9
COX4	7266	15	8
CPA1	43001	8	6
DIF1	6099	14	4
DOT5	43001	8	6
ECM25	43001	8	6
ENO2	34462	2	6
FUR4	1193	0	8
GAL1	1902775	0	7
GYP7	5980	3	6
HIS4	7266	15	8
HSP82	6168	1	8
HTB1	42450	1	7
HTB2	6099	14	4
HXK1	1902775	0	7
ILV1	51455	1	5
ILV2	10142	2	7
ILV5	35948	0	9
INO2	6336	6	7
IPP1	435	5	9
IPP1	7266	15	8
MDM35	6099	14	4
MET6	43458	2	8
MSW1	1902775	0	7
PAB1	45921	2	6
PDC1	32220	1	4
PDC1	71507	1	5
PEP4	19547	1	7
PPR1	6099	14	4
QCR2	33617	14	6
QCR7	10971	0	8
QCR7	2000042	0	9
RAD27	1185	0	9
RAD52	6099	14	4
RAD6	736	4	5
RHO2	6099	14	4
RPL24A	6657	5	7
RPL25	6657	5	7
RPL26A	31578	7	8
RPL29	34462	2	6
RPL33A	7266	15	8
RPL39	70126	1	6
RPN13	6099	14	4
RPP0	208	1	7
RPP0	32874	3	8
RPS9B	70869	1	7
RVS167	71255	1	5
SEC4	321	4	6
SES1	33617	14	6
SNF1	6099	14	4
SSE1	71255	1	5
STE3	42450	1	7
SUP35	71465	0	6
SWD1	71255	1	5
TEF1	435	5	9
TPI1	71528	2	6
TRP5	51083	5	8
TRP5	70389	1	8
TUB2	60213	1	9
UBP14	43328	5	7
UBX6	10390	3	6
VBA5	32220	1	4
YBR056W-A	1901006	0	8
YBR085C-A	6099	14	4
YJL028W	71255	1	5
YLR358C	6099	14	4
YMR084W	31382	0	4
YMR084W	32220	1	4
YMR084W	51289	1	8
YMR084W	71507	1	5
YOR304C-A	6099	14	4

## Sheet: dRW-kNN
Top 100 predictions, 17 True Positive Predictions. hCount gives the number of proteins annotated with the GO term in the older GOA file, Depth represents the term’s depth in the GO hierarchy.
Protein	GO terms	hCount	Depth
ARN2	1902589	696	4
EPS1	17038	106	4
EPS1	44743	61	5
EPS1	55085	226	4
EPS1	65002	77	5
EPS1	71806	77	5
FPR1	6357	290	8
FPR1	45944	138	9
PKC1	44763	2543	3
SAC7	6259	412	5
SAC7	44260	1928	4
TRX1	45944	138	9
TY1A-ER1	16310	154	6
YIL014C-A	6281	228	4
YIL014C-A	44699	2939	2
YIL014C-A	44710	1508	3
YIL014C-A	44763	2543	3
Top 100 predictions, 83 False Positive Predictions. hCount gives the number of proteins annotated with the GO term in the older GOA file, Depth represents the term’s depth in the GO hierarchy.
Protein	GO terms	hCount	Depth
ADE6	6123	12	6
ADE6	15980	122	4
ADE6	22900	29	4
ADE6	22904	29	5
ADE6	42773	29	6
ADE6	42775	29	7
ADE6	45333	89	5
ADE6	55114	157	4
AFG2	30150	20	6
CDC1	7007	19	5
CDC1	45039	9	5
COG3	7007	19	5
COG3	45039	9	5
CSH1	6379	25	7
CSH1	90305	117	6
CYT2	71035	16	9
ENO2	27	41	6
ENO2	42273	81	5
FMP23	27	41	6
FMP23	42255	58	5
FPR2	6418	34	7
HKR1	6399	153	7
HKR1	16078	16	8
HKR1	71038	16	9
HRB1	15755	18	7
HRB1	15758	20	7
HRB1	15761	16	7
MET30	6996	1132	3
MET30	70925	102	4
MRE11	30150	20	6
PAP2	9060	71	6
PDR10	51276	396	4
PGS1	245	23	6
PKC1	17038	106	4
PKC1	44743	61	5
PKC1	55085	226	4
PKC1	65002	77	5
PKC1	71806	77	5
PKH3	480	28	8
PRP6	462	83	7
PTP1	6259	412	5
PTP1	6310	131	6
PTP1	7131	48	4
PTP1	35825	48	7
PTP1	44260	1928	4
PTP3	6366	159	7
REG2	42254	312	5
RNP1	6400	74	7
RNP1	9451	91	6
RNP1	43412	634	5
RPS24A	27	41	6
RPS24A	42273	81	5
SAC7	6310	131	6
SAC7	7131	48	4
SAC7	35825	48	7
SEO1	71035	16	9
SIP18	6357	290	8
SIP18	45944	138	9
SNU13	6364	206	6
SNU13	6396	468	6
SNU13	10467	957	5
SNU13	34470	309	7
SNZ2	480	28	8
SOL4	16043	1538	3
SOL4	71840	1793	2
TOM20	32258	38	7
TOM40	154	14	7
TY1A-ER1	6091	141	4
TY1A-ER1	6119	30	5
TY1A-ER1	9141	169	6
TY1A-ER1	9144	159	7
TY1A-ER1	9199	160	7
TY1A-ER1	9205	158	8
TY1A-ER1	46034	103	8
UBP2	6457	82	6
UBP5	6520	207	4
UBP5	8652	116	5
UBP5	44238	2579	3
YAT2	7020	21	6
YCR007C	16192	306	4
YER184C	9060	71	6
YSF3	6351	259	6
YSF3	10467	957	5

## Sheet: PILL
Top 100 predictions, 0 True Positive Predictions. hCount gives the number of proteins annotated with the GO term in the older GOA file, Depth represents the term’s depth in the GO hierarchy.
Protein	GO terms	hCount	Depth
Top 100 predictions, 100 False Positive Predictions. hCount gives the number of proteins annotated with the GO term in the older GOA file, Depth represents the term’s depth in the GO hierarchy.
Protein	GO terms	hCount	Depth
ADY2	30476	46	4
ADY2	70591	46	4
ASI3	753	13	4
ASI3	31321	14	4
ASI3	32120	8	4
CPA1	30476	46	4
CPA1	70591	46	4
CPR5	30476	46	4
CPR5	70591	46	4
CRG1	31321	14	4
CRG1	32120	8	4
FYV4	30476	46	4
FYV4	70591	46	4
GCD6	30476	46	4
GCD6	70591	46	4
GSC2	30476	46	4
ILV5	752	4	4
ILV5	771	4	4
ILV5	7157	4	5
ILV5	98609	4	4
ILV5	98610	4	3
IMG1	30437	109	5
IMG1	30476	46	4
IMG1	34293	111	4
IMG1	43935	111	5
IMG1	70591	46	4
LIP5	30476	46	4
LIP5	70591	46	4
MDE1	30476	46	4
MDL1	736	4	5
MDL1	750	28	5
MDL1	753	13	4
MDL1	754	16	5
MDL1	31292	4	4
MDL1	32005	28	4
MDL1	71507	1	5
MIG3	30476	46	4
MIG3	70591	46	4
MTR2	30437	109	5
MTR2	34293	111	4
MTR2	43935	111	5
MVB12	30437	109	5
MVB12	34293	111	4
MVB12	43935	111	5
NUP84	752	4	4
NUP84	771	4	4
NUP84	7157	4	5
NUP84	98609	4	4
NUP84	98610	4	3
RPC19	30476	46	4
RPC19	70591	46	4
RPD3	30476	46	4
RPD3	70591	46	4
RPL8A	752	4	4
RPL8A	771	4	4
RPL8A	7157	4	5
RPL8A	98609	4	4
RPL8A	98610	4	3
RPO26	736	4	5
RPO26	7533	23	4
RPO26	31292	4	4
RPO26	31321	14	4
RPO26	32120	8	4
RPO26	70583	3	4
RRT5	753	13	4
RRT5	31321	14	4
RRT5	32120	8	4
RRT5	70583	3	4
SCS2	30476	46	4
SCS2	70591	46	4
SEC15	30437	109	5
SEC15	34293	111	4
SEC15	43935	111	5
SHE1	750	28	5
SLH1	30476	46	4
SLH1	70591	46	4
SMP1	31321	14	4
SMP1	32120	8	4
TPK1	30476	46	4
TPK1	70591	46	4
TY1B-PR2	30437	109	5
TY1B-PR2	34293	111	4
TY1B-PR2	43935	111	5
UBP1	30476	46	4
UBP1	70591	46	4
VMA16	30476	46	4
VMA16	70591	46	4
YBL100W-C	753	13	4
YBT1	30476	46	4
YBT1	70591	46	4
YCR061W	30437	109	5
YCR061W	30476	46	4
YCR061W	34293	111	4
YCR061W	43935	111	5
YCR061W	70591	46	4
YIL067C	30476	46	4
YIL067C	70591	46	4
YIL092W	30476	46	4
YIL092W	32120	8	4
YIL092W	70591	46	4

## Sheet: ITSS
Top 100 predictions, 6 True Positive Predictions. hCount gives the number of proteins annotated with the GO term in the older GOA file, Depth represents the term’s depth in the GO hierarchy.
Protein	GO terms	hCount	Depth
PPH21	44267	969	5
SAC7	6259	412	5
SAC7	44260	1928	4
STM1	6357	290	8
YEA4	44699	2939	2
YEA4	44710	1508	3
Top 100 predictions, 94 False Positive Predictions. hCount gives the number of proteins annotated with the GO term in the older GOA file, Depth represents the term’s depth in the GO hierarchy.
Protein	GO terms	hCount	Depth
AZR1	6807	1661	3
AZR1	34641	1498	4
AZR1	44271	437	5
BTN2	16192	306	4
COG2	44238	2579	3
DBP5	44699	2939	2
DBP5	44765	861	3
DPB2	10468	581	6
ELP3	44238	2579	3
GCD7	10468	581	6
GCD7	10556	571	6
GCD7	60255	679	5
GCD7	2000112	569	7
KAR1	6351	259	6
KAR1	9059	708	5
KAR1	10467	957	5
KAR1	16070	816	5
KAR1	32774	261	6
KAR1	34645	706	5
KAR1	43170	1992	4
KAR1	44260	1928	4
KAR1	90304	1129	5
LEM3	44237	2733	3
LIA1	44699	2939	2
LIA1	44765	861	3
MMS2	10468	581	6
MMS2	2000112	569	7
MNN1	6810	966	3
MNN1	51234	1001	2
MTR4	43170	1992	4
MTR4	44260	1928	4
MTR4	90304	1129	5
NRK1	6412	209	6
NRK1	10467	957	5
NTH1	6152	118	7
NTH1	9116	194	5
NTH1	9119	190	6
NTH1	9150	175	7
NTH1	9154	117	7
NTH1	9164	121	6
NTH1	9199	160	7
NTH1	9203	117	7
NTH1	9205	158	8
NTH1	9207	117	8
NTH1	9259	180	6
NTH1	9261	117	6
NTH1	19693	187	5
NTH1	42278	182	6
NTH1	42454	119	7
NTH1	46128	182	7
NTH1	46130	118	8
NTH1	1901657	198	4
NTH1	1901658	121	5
NUT1	6508	184	5
NUT1	51603	172	6
PTP1	6259	412	5
PTP1	44260	1928	4
SEC17	44699	2939	2
SEC17	44710	1508	3
SEC17	44711	542	4
SEC17	44763	2543	3
SIP18	6357	290	8
SIP18	45944	138	9
SNU13	6364	206	6
SNU13	6396	468	6
SNU13	10467	957	5
SNU13	34470	309	7
SPB1	46907	592	4
SPB1	1902582	556	4
TOS6	9889	590	5
TOS6	10468	581	6
TOS6	10556	571	6
TOS6	31326	589	6
TOS6	2000112	569	7
UBP13	16192	306	4
VHT1	6810	966	3
VHT1	51234	1001	2
VID28	10468	581	6
VID28	2000112	569	7
XRS2	6508	184	5
XRS2	51603	172	6
YEA4	44267	969	5
YEA4	44763	2543	3
YEL023C	16192	306	4
YKL100C	9987	3768	2
YKL100C	44237	2733	3
YRB2	9987	3768	2
YRB2	44237	2733	3
YSF3	6351	259	6
YSF3	10467	957	5
YTP1	5975	213	4
YTP1	6464	556	6
YTP1	6486	61	4
YTP1	44763	2543	3

## Sheet: Naive
Top 100 predictions, 31 True Positive Predictions. hCount gives the number of proteins annotated with the GO term in the older GOA file, Depth represents the term’s depth in the GO hierarchy.
Protein	GO terms	hCount	Depth
ACO1	9987	3768	2
ADE1	9987	3768	2
CDC6	9987	3768	2
CHA1	9987	3768	2
CHL1	9987	3768	2
COQ4	9987	3768	2
CYR1	9987	3768	2
FCY2	9987	3768	2
GPM1	9987	3768	2
HTA2	9987	3768	2
KIP2	9987	3768	2
MIP1	9987	3768	2
MLS1	9987	3768	2
MRP7	9987	3768	2
MRS3	9987	3768	2
MTF1	9987	3768	2
PPA2	9987	3768	2
PRE1	9987	3768	2
PRP9	9987	3768	2
RAD7	9987	3768	2
RFA1	9987	3768	2
RGR1	9987	3768	2
RPC53	9987	3768	2
RPL42A	9987	3768	2
RPS2	9987	3768	2
SPS1	9987	3768	2
TCP1	9987	3768	2
TIR1	9987	3768	2
UNG1	9987	3768	2
YAR066W	9987	3768	2
YHR214C-D	9987	3768	2
Top 100 predictions, 69 False Positive Predictions. hCount gives the number of proteins annotated with the GO term in the older GOA file, Depth represents the term’s depth in the GO hierarchy.
Protein	GO terms	hCount	Depth
ACE2	9987	3768	2
ADH3	9987	3768	2
ADP1	9987	3768	2
ADR1	9987	3768	2
AEP2	9987	3768	2
ALG7	9987	3768	2
ARG80	9987	3768	2
ARG82	9987	3768	2
ART10	9987	3768	2
BAR1	9987	3768	2
BUD23	9987	3768	2
CAP2	9987	3768	2
CAR1	9987	3768	2
CDC37	9987	3768	2
CNB1	9987	3768	2
CPT1	9987	3768	2
DCC1	9987	3768	2
ERG6	9987	3768	2
FLP1	9987	3768	2
ILV6	9987	3768	2
ISY1	9987	3768	2
KAR3	9987	3768	2
KCC4	9987	3768	2
KIN82	9987	3768	2
LDB16	9987	3768	2
LSB5	9987	3768	2
MAG1	9987	3768	2
MAK32	9987	3768	2
NOP1	9987	3768	2
PAU19	9987	3768	2
PET122	9987	3768	2
POP5	9987	3768	2
PRC1	9987	3768	2
PRE10	9987	3768	2
PSO2	9987	3768	2
PUT2	9987	3768	2
PUT3	9987	3768	2
PWP2	9987	3768	2
QCR2	9987	3768	2
QCR9	9987	3768	2
RAD51	9987	3768	2
REP1	9987	3768	2
RPB3	9987	3768	2
RPL12B	9987	3768	2
RPL31B	9987	3768	2
RPL42B	9987	3768	2
RPS16B	9987	3768	2
RPS6A	9987	3768	2
SCJ1	9987	3768	2
SES1	9987	3768	2
SKI3	9987	3768	2
SSC1	9987	3768	2
TAH1	9987	3768	2
TKL1	9987	3768	2
TUB2	9987	3768	2
TY1B-A	9987	3768	2
TY1B-LR2	9987	3768	2
TY2B-GR2	9987	3768	2
UBI4	9987	3768	2
URK1	9987	3768	2
YCR007C	9987	3768	2
YCR016W	9987	3768	2
YCR076C	9987	3768	2
YHR213W	9987	3768	2
YJU2	9987	3768	2
YLR157W-E	9987	3768	2
YPR010C-A	9987	3768	2
YRF1-7	9987	3768	2
ZWF1	9987	3768	2

## Sheet: Sheet1
ACE2	9987	3768	2
ADH3	9987	3768	2
ADP1	9987	3768	2
ADR1	9987	3768	2
AEP2	9987	3768	2
ALG7	9987	3768	2
ARG80	9987	3768	2
ARG82	9987	3768	2
ART10	9987	3768	2
BAR1	9987	3768	2
BUD23	9987	3768	2
CAP2	9987	3768	2
CAR1	9987	3768	2
CDC37	9987	3768	2
CNB1	9987	3768	2
CPT1	9987	3768	2
DCC1	9987	3768	2
ERG6	9987	3768	2
FLP1	9987	3768	2
ILV6	9987	3768	2
ISY1	9987	3768	2
KAR3	9987	3768	2
KCC4	9987	3768	2
KIN82	9987	3768	2
LDB16	9987	3768	2
LSB5	9987	3768	2
MAG1	9987	3768	2
MAK32	9987	3768	2
NOP1	9987	3768	2
PAU19	9987	3768	2
PET122	9987	3768	2
POP5	9987	3768	2
PRC1	9987	3768	2
PRE10	9987	3768	2
PSO2	9987	3768	2
PUT2	9987	3768	2
PUT3	9987	3768	2
PWP2	9987	3768	2
QCR2	9987	3768	2
QCR9	9987	3768	2
RAD51	9987	3768	2
REP1	9987	3768	2
RPB3	9987	3768	2
RPL12B	9987	3768	2
RPL31B	9987	3768	2
RPL42B	9987	3768	2
RPS16B	9987	3768	2
RPS6A	9987	3768	2
SCJ1	9987	3768	2
SES1	9987	3768	2
SKI3	9987	3768	2
SSC1	9987	3768	2
TAH1	9987	3768	2
TKL1	9987	3768	2
TUB2	9987	3768	2
TY1B-A	9987	3768	2
TY1B-LR2	9987	3768	2
TY2B-GR2	9987	3768	2
UBI4	9987	3768	2
URK1	9987	3768	2
YCR007C	9987	3768	2
YCR016W	9987	3768	2
YCR076C	9987	3768	2
YHR213W	9987	3768	2
YJU2	9987	3768	2
YLR157W-E	9987	3768	2
YPR010C-A	9987	3768	2
YRF1-7	9987	3768	2
ZWF1	9987	3768	2
