# Supplementary material for: Predicting protein function via downward random walks on a gene ontology
Source: BMC Bioinformatics. 2015 Aug 27;16:271. doi: 10.1186/s12859-015-0713-y (PMC4551531; doi:10.1186/s12859-015-0713-y)
Supplement: Additional file 3 — Yeast_bp(TPR). This Excel Spreadsheet file includes true positive predictions, false positive predictions augmented by the True Path Rule on the top 100 positive predictions made by dRW, dRW-kNN, ITSS, PILL and Naive on Yeast proteins annotated with Biological Process Ontology. (XLS 148 kb) [file 12859_2015_713_MOESM3_ESM.xls]

## Sheet: dRW
Top 100 predictions, 34 True Positive Predictions with True Path Rule applied. hCount gives the number of proteins annotated with the GO term in the older GOA file, Depth represents the term’s depth in the GO hierarchy.
Protein	GO terms	hCount	Depth
CYC1	303	0	5
CYC1	10035	30	4
CYC1	19430	0	4
CYC1	44710	1508	3
CYC1	71451	0	6
FES1	44718	0	5
HIS5	1192	0	7
HIS5	1193	0	8
HSP82	34654	356	5
MET17	32950	2	7
MET17	32951	2	8
MET17	32952	0	8
MET17	32953	0	9
MET17	32995	2	5
MET17	90334	0	6
MET6	9058	1142	3
MET6	44283	229	5
MET6	44711	542	4
MET6	46165	54	6
MET6	1901576	1118	4
MET6	1901617	56	5
PET494	19379	0	5
PET494	19419	0	4
PET494	55114	157	4
QCR7	45738	0	7
QCR7	48585	28	5
QCR7	51053	22	7
QCR7	2000780	0	8
QCR7	2001021	3	6
SPT3	2000677	2	6
SPT3	2000679	2	7
SWD1	22607	472	4
SWD1	44085	766	3
SWD1	70925	102	4
Top 100 predictions, 482 False Positive Predictions with True Path Rule applied. hCount gives the number of proteins annotated with the GO term in the older GOA file, Depth represents the term’s depth in the GO hierarchy.
Protein	GO terms	hCount	Depth
ADE8	42450	1	7
ADH3	35023	13	9
ADH3	35024	2	10
ADK1	6207	7	7
ADK1	6208	0	6
ADK1	6212	0	7
ADK1	9056	658	3
ADK1	44248	581	4
ADK1	44270	255	5
ADK1	44712	334	4
ADK1	46113	1	5
ADK1	46700	258	5
ADK1	72529	4	6
ADK1	1901361	263	5
ADK1	1901565	177	5
ADK1	1901575	581	4
aI1	6099	14	4
aI1	44238	2579	3
aI2	1192	0	7
aI2	1193	0	8
aI2	6997	61	4
aI2	7000	10	5
aI2	70550	7	6
aI3	959	20	6
aI3	6996	1132	3
aI3	7005	229	4
aI3	16043	1538	3
aI3	32543	31	5
aI3	44711	542	4
aI3	70127	9	6
aI3	70159	1	7
aI3	71840	1793	2
aI3	1902589	696	4
aI4	959	20	6
aI4	6996	1132	3
aI4	7005	229	4
aI4	16043	1538	3
aI4	32543	31	5
aI4	44711	542	4
aI4	70127	9	6
aI4	70146	1	7
aI4	71840	1793	2
aI4	1902589	696	4
ARD1	6099	14	4
ARG81	34462	2	6
ATP1	959	20	6
ATP1	6996	1132	3
ATP1	7005	229	4
ATP1	16043	1538	3
ATP1	32543	31	5
ATP1	44711	542	4
ATP1	70127	9	6
ATP1	70158	1	7
ATP1	71840	1793	2
ATP1	1902589	696	4
ATP2	70925	102	4
ATP2	71255	1	5
ATP6	165	10	5
ATP6	6793	562	4
ATP6	6796	542	5
ATP6	8152	2844	2
ATP6	16310	154	6
ATP6	23014	10	4
ATP6	35556	89	5
ATP6	44237	2733	3
ATP6	44710	1508	3
ATP6	71507	1	5
BCH2	6336	6	7
bI2	1902775	0	7
CBP6	6099	14	4
CDC21	288	36	9
CDC21	291	12	9
CDC21	34427	11	10
CDC21	43928	8	10
CDC21	70478	8	10
CDC36	9892	285	5
CDC36	31324	281	6
CDC36	48519	380	4
CDC36	48523	370	5
CDC36	1901856	0	7
CDC37	9987	3768	2
CDC37	34220	88	5
CDC37	44763	2543	3
CDC37	55085	226	4
CDC37	71421	3	6
CET1	1192	0	7
CET1	1193	0	8
CHO2	165	10	5
CHO2	6793	562	4
CHO2	6796	542	5
CHO2	8152	2844	2
CHO2	16310	154	6
CHO2	23014	10	4
CHO2	35556	89	5
CHO2	44237	2733	3
CHO2	44710	1508	3
CHO2	70197	1	4
CHO2	71507	1	5
CHO2	97240	1	5
COR1	17196	4	9
COR1	18206	4	8
COX4	7266	15	8
CPA1	6886	277	5
CPA1	7009	13	4
CPA1	8104	402	4
CPA1	10256	46	4
CPA1	15031	298	4
CPA1	33036	514	3
CPA1	34613	361	5
CPA1	43001	8	6
CPA1	45184	319	3
CPA1	70727	377	4
CPA1	71702	535	4
CPA1	72657	85	4
CPA1	72659	12	5
CPA1	90002	12	5
CPA1	90150	85	4
CPA1	1902578	161	3
CPA1	1902580	161	4
DIF1	6099	14	4
DOT5	7009	13	4
DOT5	10256	46	4
DOT5	16043	1538	3
DOT5	43001	8	6
DOT5	44802	235	3
DOT5	61024	236	4
DOT5	71840	1793	2
DOT5	72657	85	4
DOT5	72659	12	5
DOT5	90002	12	5
DOT5	90150	85	4
DOT5	1902578	161	3
DOT5	1902580	161	4
ECM25	7009	13	4
ECM25	10256	46	4
ECM25	16043	1538	3
ECM25	43001	8	6
ECM25	44802	235	3
ECM25	61024	236	4
ECM25	71840	1793	2
ECM25	72657	85	4
ECM25	72659	12	5
ECM25	90002	12	5
ECM25	90150	85	4
ECM25	1902578	161	3
ECM25	1902580	161	4
ENO2	34462	2	6
FUR4	1192	0	7
FUR4	1193	0	8
GAL1	1902775	0	7
GYP7	5977	20	5
GYP7	5980	3	6
GYP7	6091	141	4
GYP7	6112	22	5
GYP7	15980	122	4
GYP7	44710	1508	3
GYP7	44712	334	4
GYP7	44723	198	4
GYP7	44724	59	5
GYP7	55114	157	4
HIS4	7266	15	8
HSP82	6168	1	8
HSP82	43094	18	5
HSP82	43096	2	7
HSP82	43101	5	6
HTB1	6591	8	6
HTB1	42450	1	7
HTB2	6099	14	4
HXK1	1902775	0	7
ILV1	226	86	5
ILV1	7010	193	4
ILV1	8104	402	4
ILV1	8608	14	5
ILV1	32507	37	5
ILV1	33036	514	3
ILV1	34453	14	6
ILV1	34613	361	5
ILV1	45185	40	4
ILV1	51235	48	3
ILV1	51316	1	4
ILV1	51455	1	5
ILV1	51651	40	4
ILV1	65007	1287	2
ILV1	65008	340	3
ILV1	70727	377	4
ILV2	10142	2	7
ILV2	1902767	2	6
ILV5	6355	460	7
ILV5	6357	290	8
ILV5	10557	220	7
ILV5	10604	258	6
ILV5	10628	185	7
ILV5	19219	570	6
ILV5	35947	0	8
ILV5	35948	0	9
ILV5	45893	184	8
ILV5	45935	201	7
ILV5	45944	138	9
ILV5	51171	576	5
ILV5	51173	202	6
ILV5	51252	469	6
ILV5	51254	191	7
ILV5	72364	0	7
ILV5	72366	0	8
ILV5	1902680	188	8
ILV5	2001141	460	7
INO2	6336	6	7
IPP1	429	18	7
IPP1	431	5	8
IPP1	435	5	9
IPP1	436	11	8
IPP1	6357	290	8
IPP1	7266	15	8
IPP1	45944	138	9
MDM35	6099	14	4
MET6	6115	2	8
MET6	34309	2	7
MET6	43458	2	8
MSW1	1902775	0	7
PAB1	45921	2	6
PAB1	48518	316	4
PAB1	48522	300	5
PAB1	51047	2	6
PAB1	51050	16	5
PDC1	165	10	5
PDC1	6793	562	4
PDC1	6796	542	5
PDC1	8152	2844	2
PDC1	16043	1538	3
PDC1	16310	154	6
PDC1	23014	10	4
PDC1	32220	1	4
PDC1	35556	89	5
PDC1	44237	2733	3
PDC1	44710	1508	3
PDC1	44801	69	4
PDC1	44802	235	3
PDC1	45026	2	4
PDC1	61024	236	4
PDC1	61025	69	5
PDC1	71507	1	5
PDC1	71840	1793	2
PEP4	19547	1	7
PPR1	6099	14	4
QCR2	6461	172	5
QCR2	6996	1132	3
QCR2	7005	229	4
QCR2	8535	14	7
QCR2	9987	3768	2
QCR2	16043	1538	3
QCR2	17004	22	7
QCR2	22607	472	4
QCR2	33108	26	5
QCR2	33617	14	6
QCR2	34622	297	6
QCR2	43623	119	6
QCR2	43933	507	4
QCR2	65003	332	5
QCR2	71822	346	5
QCR7	10389	2	8
QCR7	10971	0	8
QCR7	45910	10	8
QCR7	1901987	55	7
QCR7	1901989	9	7
QCR7	1901990	53	7
QCR7	1901992	9	8
QCR7	1902749	2	8
QCR7	1902751	0	8
QCR7	2000042	0	9
RAD27	1185	0	9
RAD52	6099	14	4
RAD6	735	6	4
RAD6	736	4	5
RAD6	737	8	7
RAD6	3006	145	3
RAD6	6308	20	6
RAD6	7530	24	4
RAD6	7531	24	4
RAD6	7533	23	4
RAD6	7534	13	4
RAD6	9056	658	3
RAD6	9057	318	5
RAD6	19439	254	5
RAD6	22413	141	4
RAD6	22414	234	2
RAD6	30154	148	5
RAD6	32502	242	2
RAD6	32505	219	3
RAD6	34655	246	5
RAD6	35822	15	7
RAD6	44248	581	4
RAD6	44265	304	5
RAD6	44270	255	5
RAD6	44702	145	3
RAD6	44767	240	3
RAD6	45165	24	5
RAD6	46700	258	5
RAD6	48869	179	4
RAD6	90305	117	6
RAD6	1901361	263	5
RAD6	1901575	581	4
RHO2	6099	14	4
RHO2	44238	2579	3
RPL24A	6657	5	7
RPL25	6657	5	7
RPL26A	75	66	5
RPL26A	278	281	5
RPL26A	7049	565	4
RPL26A	7093	42	6
RPL26A	22402	535	4
RPL26A	31577	30	6
RPL26A	31578	7	8
RPL26A	71174	28	7
RPL26A	1901987	55	7
RPL26A	1901988	44	7
RPL26A	1901990	53	7
RPL26A	1901991	42	8
RPL26A	1903047	275	5
RPL29	34462	2	6
RPL33A	7266	15	8
RPL39	6996	1132	3
RPL39	7005	229	4
RPL39	32543	31	5
RPL39	44710	1508	3
RPL39	44711	542	4
RPL39	70126	1	6
RPL39	1902589	696	4
RPN13	6099	14	4
RPP0	189	1	6
RPP0	208	1	7
RPP0	6605	245	5
RPP0	6606	45	5
RPP0	6810	966	3
RPP0	6886	277	5
RPP0	6913	145	6
RPP0	8104	402	4
RPP0	9893	270	5
RPP0	9967	9	6
RPP0	10562	28	7
RPP0	10647	13	6
RPP0	15031	298	4
RPP0	16482	494	5
RPP0	17038	106	4
RPP0	23056	9	5
RPP0	31325	266	6
RPP0	32874	3	8
RPP0	33036	514	3
RPP0	33365	290	6
RPP0	34504	48	7
RPP0	34613	361	5
RPP0	42327	20	9
RPP0	43410	5	8
RPP0	44744	45	5
RPP0	44765	861	3
RPP0	45184	319	3
RPP0	45937	28	8
RPP0	46907	592	4
RPP0	48518	316	4
RPP0	48522	300	5
RPP0	48584	14	5
RPP0	51169	145	5
RPP0	51170	45	7
RPP0	51179	1109	2
RPP0	51234	1001	2
RPP0	51641	744	3
RPP0	51649	638	3
RPP0	70304	3	7
RPP0	70727	377	4
RPP0	71702	535	4
RPP0	72594	247	4
RPP0	1902533	8	7
RPP0	1902582	556	4
RPP0	1902593	45	5
RPS9B	70868	2	6
RPS9B	70869	1	7
RVS167	71255	1	5
SEC4	320	4	5
SEC4	321	4	6
SEC4	7049	565	4
SEC4	22402	535	4
SES1	6461	172	5
SES1	6996	1132	3
SES1	7005	229	4
SES1	8535	14	7
SES1	9987	3768	2
SES1	16043	1538	3
SES1	17004	22	7
SES1	22607	472	4
SES1	33108	26	5
SES1	33617	14	6
SES1	34622	297	6
SES1	43623	119	6
SES1	43933	507	4
SES1	65003	332	5
SES1	71822	346	5
SNF1	6099	14	4
SSE1	22607	472	4
SSE1	44085	766	3
SSE1	70925	102	4
SSE1	71255	1	5
STE3	6591	8	6
STE3	42450	1	7
SUP35	9269	0	5
SUP35	71465	0	6
SWD1	71255	1	5
TEF1	429	18	7
TEF1	431	5	8
TEF1	435	5	9
TEF1	436	11	8
TEF1	6357	290	8
TEF1	45944	138	9
TPI1	71528	2	6
TRP5	51083	5	8
TRP5	61077	1	7
TRP5	70389	1	8
TUB2	9893	270	5
TUB2	9896	14	6
TUB2	10604	258	6
TUB2	31325	266	6
TUB2	31331	10	7
TUB2	31442	1	9
TUB2	45935	201	7
TUB2	48518	316	4
TUB2	48522	300	5
TUB2	50685	3	8
TUB2	51173	202	6
TUB2	51254	191	7
TUB2	60213	1	9
TUB2	61014	1	8
UBP14	6605	245	5
UBP14	6623	83	6
UBP14	6886	277	5
UBP14	33365	290	6
UBP14	34613	361	5
UBP14	43328	5	7
UBP14	70727	377	4
UBP14	72594	247	4
UBP14	72665	83	7
UBP14	72666	83	5
UBX6	10390	3	6
VBA5	32220	1	4
YBR056W-A	1901004	0	7
YBR056W-A	1901006	0	8
YBR085C-A	6099	14	4
YJL028W	22607	472	4
YJL028W	44085	766	3
YJL028W	70925	102	4
YJL028W	71255	1	5
YLR358C	6099	14	4
YMR084W	165	10	5
YMR084W	753	13	4
YMR084W	767	14	5
YMR084W	902	32	5
YMR084W	3006	145	3
YMR084W	6793	562	4
YMR084W	6796	542	5
YMR084W	8152	2844	2
YMR084W	9653	155	3
YMR084W	10927	59	4
YMR084W	16310	154	6
YMR084W	23014	10	4
YMR084W	31382	0	4
YMR084W	32220	1	4
YMR084W	32502	242	2
YMR084W	32989	90	4
YMR084W	35556	89	5
YMR084W	44237	2733	3
YMR084W	44702	145	3
YMR084W	44710	1508	3
YMR084W	44767	240	3
YMR084W	44801	69	4
YMR084W	44802	235	3
YMR084W	45026	2	4
YMR084W	48646	124	3
YMR084W	48856	155	3
YMR084W	48869	179	4
YMR084W	51262	1	7
YMR084W	51289	1	8
YMR084W	61024	236	4
YMR084W	61025	69	5
YMR084W	71507	1	5
YOR304C-A	6099	14	4

## Sheet: dRW-kNN
Top 100 predictions, 17 True Positive Predictions with True Path Rule applied. hCount gives the number of proteins annotated with the GO term in the older GOA file, Depth represents the term’s depth in the GO hierarchy.
Protein	GO terms	hCount	Depth
ARN2	1902589	696	4
EPS1	17038	106	4
EPS1	44743	61	5
EPS1	55085	226	4
EPS1	65002	77	5
EPS1	71806	77	5
FPR1	6357	290	8
FPR1	45944	138	9
PKC1	44763	2543	3
SAC7	6259	412	5
SAC7	44260	1928	4
TRX1	45944	138	9
TY1A-ER1	16310	154	6
YIL014C-A	6281	228	4
YIL014C-A	44699	2939	2
YIL014C-A	44710	1508	3
YIL014C-A	44763	2543	3
Top 100 predictions, 83 False Positive Predictions with True Path Rule applied. hCount gives the number of proteins annotated with the GO term in the older GOA file, Depth represents the term’s depth in the GO hierarchy.
Protein	GO terms	hCount	Depth
ADE6	6123	12	6
ADE6	15980	122	4
ADE6	22900	29	4
ADE6	22904	29	5
ADE6	42773	29	6
ADE6	42775	29	7
ADE6	45333	89	5
ADE6	55114	157	4
AFG2	30150	20	6
CDC1	7007	19	5
CDC1	45039	9	5
COG3	7007	19	5
COG3	45039	9	5
CSH1	6379	25	7
CSH1	90305	117	6
CYT2	71035	16	9
ENO2	27	41	6
ENO2	42273	81	5
FMP23	27	41	6
FMP23	42255	58	5
FPR2	6418	34	7
HKR1	6399	153	7
HKR1	16078	16	8
HKR1	71038	16	9
HRB1	15755	18	7
HRB1	15758	20	7
HRB1	15761	16	7
MET30	6996	1132	3
MET30	70925	102	4
MRE11	30150	20	6
PAP2	9060	71	6
PDR10	51276	396	4
PGS1	245	23	6
PKC1	17038	106	4
PKC1	44743	61	5
PKC1	55085	226	4
PKC1	65002	77	5
PKC1	71806	77	5
PKH3	480	28	8
PRP6	462	83	7
PTP1	6259	412	5
PTP1	6310	131	6
PTP1	7131	48	4
PTP1	35825	48	7
PTP1	44260	1928	4
PTP3	6366	159	7
REG2	42254	312	5
RNP1	6400	74	7
RNP1	9451	91	6
RNP1	43412	634	5
RPS24A	27	41	6
RPS24A	42273	81	5
SAC7	6310	131	6
SAC7	7131	48	4
SAC7	35825	48	7
SEO1	71035	16	9
SIP18	6357	290	8
SIP18	45944	138	9
SNU13	6364	206	6
SNU13	6396	468	6
SNU13	10467	957	5
SNU13	34470	309	7
SNZ2	480	28	8
SOL4	16043	1538	3
SOL4	71840	1793	2
TOM20	32258	38	7
TOM40	154	14	7
TY1A-ER1	6091	141	4
TY1A-ER1	6119	30	5
TY1A-ER1	9141	169	6
TY1A-ER1	9144	159	7
TY1A-ER1	9199	160	7
TY1A-ER1	9205	158	8
TY1A-ER1	46034	103	8
UBP2	6457	82	6
UBP5	6520	207	4
UBP5	8652	116	5
UBP5	44238	2579	3
YAT2	7020	21	6
YCR007C	16192	306	4
YER184C	9060	71	6
YSF3	6351	259	6
YSF3	10467	957	5

## Sheet: ITSS
Top 100 predictions, 6 True Positive Predictions with True Path Rule applied. hCount gives the number of proteins annotated with the GO term in the older GOA file, Depth represents the term’s depth in the GO hierarchy.
Protein	GO terms	hCount	Depth
PPH21	44267	969	5
SAC7	6259	412	5
SAC7	44260	1928	4
STM1	6357	290	8
YEA4	44699	2939	2
YEA4	44710	1508	3
Top 100 predictions, 100 False Positive Predictions with True Path Rule applied. hCount gives the number of proteins annotated with the GO term in the older GOA file, Depth represents the term’s depth in the GO hierarchy.
Protein	GO terms	hCount	Depth
AZR1	6807	1661	3
AZR1	34641	1498	4
AZR1	44271	437	5
BTN2	16192	306	4
COG2	44238	2579	3
DBP5	44699	2939	2
DBP5	44765	861	3
DPB2	10468	581	6
ELP3	44238	2579	3
GCD7	10468	581	6
GCD7	10556	571	6
GCD7	60255	679	5
GCD7	2000112	569	7
KAR1	6351	259	6
KAR1	9059	708	5
KAR1	10467	957	5
KAR1	16070	816	5
KAR1	32774	261	6
KAR1	34645	706	5
KAR1	43170	1992	4
KAR1	44260	1928	4
KAR1	90304	1129	5
LEM3	44237	2733	3
LIA1	44699	2939	2
LIA1	44765	861	3
MMS2	10468	581	6
MMS2	2000112	569	7
MNN1	6810	966	3
MNN1	51234	1001	2
MTR4	43170	1992	4
MTR4	44260	1928	4
MTR4	90304	1129	5
NRK1	6412	209	6
NRK1	10467	957	5
NTH1	6152	118	7
NTH1	9116	194	5
NTH1	9119	190	6
NTH1	9150	175	7
NTH1	9154	117	7
NTH1	9164	121	6
NTH1	9199	160	7
NTH1	9203	117	7
NTH1	9205	158	8
NTH1	9207	117	8
NTH1	9259	180	6
NTH1	9261	117	6
NTH1	19693	187	5
NTH1	42278	182	6
NTH1	42454	119	7
NTH1	46128	182	7
NTH1	46130	118	8
NTH1	1901657	198	4
NTH1	1901658	121	5
NUT1	6508	184	5
NUT1	51603	172	6
PTP1	6259	412	5
PTP1	44260	1928	4
SEC17	44699	2939	2
SEC17	44710	1508	3
SEC17	44711	542	4
SEC17	44763	2543	3
SIP18	6357	290	8
SIP18	45944	138	9
SNU13	6364	206	6
SNU13	6396	468	6
SNU13	10467	957	5
SNU13	34470	309	7
SPB1	46907	592	4
SPB1	1902582	556	4
TOS6	9889	590	5
TOS6	10468	581	6
TOS6	10556	571	6
TOS6	31326	589	6
TOS6	2000112	569	7
UBP13	16192	306	4
VHT1	6810	966	3
VHT1	51234	1001	2
VID28	10468	581	6
VID28	2000112	569	7
XRS2	6508	184	5
XRS2	51603	172	6
YEA4	44267	969	5
YEA4	44763	2543	3
YEL023C	16192	306	4
YKL100C	9987	3768	2
YKL100C	44237	2733	3
YRB2	9987	3768	2
YRB2	44237	2733	3
YSF3	6351	259	6
YSF3	10467	957	5
YTP1	5975	213	4
YTP1	6464	556	6
YTP1	6486	61	4
YTP1	36211	556	5
YTP1	43412	634	5
YTP1	43413	61	6
YTP1	44267	969	5
YTP1	44723	198	4
YTP1	44763	2543	3
YTP1	70085	61	5

## Sheet: PILL
Top 100 predictions, 11 True Positive Predictions with True Path Rule applied. hCount gives the number of proteins annotated with the GO term in the older GOA file, Depth represents the term’s depth in the GO hierarchy.
Protein	GO terms	hCount	Depth
MVB12	7049	565	4
MVB12	22402	535	4
NUP84	9987	3768	2
NUP84	50896	848	2
NUP84	51716	672	3
TY1B-PR2	7049	565	4
TY1B-PR2	22402	535	4
UBP1	16043	1538	3
UBP1	22607	472	4
YCR061W	22607	472	4
YCR061W	44085	766	3
Top 100 predictions, 589 False Positive Predictions with True Path Rule applied. hCount gives the number of proteins annotated with the GO term in the older GOA file, Depth represents the term’s depth in the GO hierarchy.
Protein	GO terms	hCount	Depth
ADY2	10927	59	4
ADY2	30476	46	4
ADY2	31505	165	5
ADY2	32989	90	4
ADY2	42244	46	4
ADY2	45229	165	3
ADY2	70590	46	5
ADY2	70591	46	4
ADY2	70726	47	5
ADY2	71555	165	4
ADY2	71940	46	6
ASI3	749	62	4
ASI3	753	13	4
ASI3	767	14	5
ASI3	902	32	5
ASI3	10033	140	4
ASI3	19236	79	5
ASI3	31321	14	4
ASI3	32120	8	4
ASI3	42221	313	3
ASI3	44091	8	4
ASI3	44802	235	3
ASI3	50896	848	2
ASI3	51716	672	3
ASI3	61024	236	4
ASI3	70887	217	4
ASI3	71310	112	5
ASI3	71444	74	6
ASI3	71709	8	4
CPA1	9272	69	5
CPA1	22607	472	4
CPA1	30476	46	4
CPA1	31505	165	5
CPA1	42244	46	4
CPA1	42546	87	4
CPA1	44085	766	3
CPA1	45229	165	3
CPA1	70590	46	5
CPA1	70591	46	4
CPA1	70726	47	5
CPA1	71554	211	3
CPA1	71555	165	4
CPA1	71852	188	4
CPA1	71940	46	6
CPR5	9272	69	5
CPR5	10927	59	4
CPR5	22607	472	4
CPR5	30476	46	4
CPR5	31505	165	5
CPR5	32989	90	4
CPR5	42244	46	4
CPR5	42546	87	4
CPR5	44085	766	3
CPR5	45229	165	3
CPR5	70590	46	5
CPR5	70591	46	4
CPR5	70726	47	5
CPR5	71554	211	3
CPR5	71555	165	4
CPR5	71852	188	4
CPR5	71940	46	6
CRG1	31321	14	4
CRG1	32120	8	4
CRG1	44091	8	4
CRG1	44802	235	3
CRG1	61024	236	4
CRG1	71709	8	4
FYV4	3006	145	3
FYV4	9272	69	5
FYV4	9653	155	3
FYV4	10927	59	4
FYV4	22607	472	4
FYV4	30154	148	5
FYV4	30435	124	4
FYV4	30437	109	5
FYV4	30476	46	4
FYV4	32989	90	4
FYV4	34293	111	4
FYV4	42244	46	4
FYV4	42546	87	4
FYV4	43934	124	4
FYV4	43935	111	5
FYV4	44085	766	3
FYV4	44702	145	3
FYV4	44767	240	3
FYV4	48468	109	4
FYV4	48646	124	3
FYV4	48856	155	3
FYV4	48869	179	4
FYV4	51321	244	3
FYV4	70590	46	5
FYV4	70591	46	4
FYV4	70726	47	5
FYV4	71940	46	6
FYV4	1903046	217	4
GCD6	9272	69	5
GCD6	10927	59	4
GCD6	30476	46	4
GCD6	31505	165	5
GCD6	32989	90	4
GCD6	42244	46	4
GCD6	42546	87	4
GCD6	45229	165	3
GCD6	70590	46	5
GCD6	70591	46	4
GCD6	70726	47	5
GCD6	71554	211	3
GCD6	71555	165	4
GCD6	71852	188	4
GCD6	71940	46	6
GSC2	9272	69	5
GSC2	30476	46	4
GSC2	31505	165	5
GSC2	42244	46	4
GSC2	42546	87	4
GSC2	45229	165	3
GSC2	70590	46	5
GSC2	70591	46	4
GSC2	70726	47	5
GSC2	71554	211	3
GSC2	71555	165	4
GSC2	71852	188	4
GSC2	71940	46	6
ILV5	3	423	2
ILV5	746	106	4
ILV5	747	105	4
ILV5	749	62	4
ILV5	752	4	4
ILV5	771	4	4
ILV5	7157	4	5
ILV5	10033	140	4
ILV5	19236	79	5
ILV5	19953	210	3
ILV5	22414	234	2
ILV5	42221	313	3
ILV5	44703	210	3
ILV5	48610	352	3
ILV5	70887	217	4
ILV5	71310	112	5
ILV5	71444	74	6
ILV5	98609	4	4
ILV5	98610	4	3
IMG1	3006	145	3
IMG1	9272	69	5
IMG1	10927	59	4
IMG1	22413	141	4
IMG1	22607	472	4
IMG1	30154	148	5
IMG1	30435	124	4
IMG1	30437	109	5
IMG1	30476	46	4
IMG1	34293	111	4
IMG1	42244	46	4
IMG1	42546	87	4
IMG1	43934	124	4
IMG1	43935	111	5
IMG1	44085	766	3
IMG1	44702	145	3
IMG1	48468	109	4
IMG1	48646	124	3
IMG1	51321	244	3
IMG1	70590	46	5
IMG1	70591	46	4
IMG1	70726	47	5
IMG1	71940	46	6
IMG1	1903046	217	4
LIP5	9272	69	5
LIP5	22607	472	4
LIP5	30476	46	4
LIP5	31505	165	5
LIP5	42244	46	4
LIP5	42546	87	4
LIP5	44085	766	3
LIP5	45229	165	3
LIP5	70590	46	5
LIP5	70591	46	4
LIP5	70726	47	5
LIP5	71554	211	3
LIP5	71555	165	4
LIP5	71852	188	4
LIP5	71940	46	6
MDE1	9272	69	5
MDE1	30476	46	4
MDE1	31505	165	5
MDE1	42244	46	4
MDE1	42546	87	4
MDE1	45229	165	3
MDE1	70590	46	5
MDE1	70591	46	4
MDE1	70726	47	5
MDE1	71554	211	3
MDE1	71555	165	4
MDE1	71852	188	4
MDE1	71940	46	6
MDL1	165	10	5
MDL1	726	37	5
MDL1	729	6	6
MDL1	735	6	4
MDL1	736	4	5
MDL1	737	8	7
MDL1	738	6	7
MDL1	746	106	4
MDL1	747	105	4
MDL1	749	62	4
MDL1	750	28	5
MDL1	753	13	4
MDL1	754	16	5
MDL1	767	14	5
MDL1	902	32	5
MDL1	6259	412	5
MDL1	6281	228	4
MDL1	6302	94	5
MDL1	6308	20	6
MDL1	6310	131	6
MDL1	6312	33	7
MDL1	6950	579	3
MDL1	6974	279	5
MDL1	7530	24	4
MDL1	7531	24	4
MDL1	7533	23	4
MDL1	7534	13	4
MDL1	9057	318	5
MDL1	9966	81	5
MDL1	10646	86	5
MDL1	16043	1538	3
MDL1	16310	154	6
MDL1	19236	79	5
MDL1	23014	10	4
MDL1	23051	86	4
MDL1	23058	16	6
MDL1	31292	4	4
MDL1	32005	28	4
MDL1	32989	90	4
MDL1	33554	471	4
MDL1	35822	15	7
MDL1	43170	1992	4
MDL1	44260	1928	4
MDL1	44265	304	5
MDL1	44764	118	3
MDL1	45002	11	6
MDL1	45165	24	5
MDL1	48583	101	4
MDL1	71444	74	6
MDL1	71507	1	5
MDL1	71840	1793	2
MDL1	90304	1129	5
MDL1	90305	117	6
MIG3	9272	69	5
MIG3	10927	59	4
MIG3	30476	46	4
MIG3	31505	165	5
MIG3	32989	90	4
MIG3	42244	46	4
MIG3	42546	87	4
MIG3	45229	165	3
MIG3	70590	46	5
MIG3	70591	46	4
MIG3	70726	47	5
MIG3	71554	211	3
MIG3	71555	165	4
MIG3	71852	188	4
MIG3	71940	46	6
MTR2	7049	565	4
MTR2	22402	535	4
MTR2	30154	148	5
MTR2	30435	124	4
MTR2	30437	109	5
MTR2	34293	111	4
MTR2	43934	124	4
MTR2	43935	111	5
MTR2	48468	109	4
MTR2	48646	124	3
MTR2	51321	244	3
MTR2	1903046	217	4
MVB12	22413	141	4
MVB12	30154	148	5
MVB12	30435	124	4
MVB12	30437	109	5
MVB12	34293	111	4
MVB12	43934	124	4
MVB12	43935	111	5
MVB12	48468	109	4
MVB12	48646	124	3
MVB12	51321	244	3
MVB12	1903046	217	4
NUP84	3	423	2
NUP84	746	106	4
NUP84	747	105	4
NUP84	749	62	4
NUP84	752	4	4
NUP84	771	4	4
NUP84	7157	4	5
NUP84	10033	140	4
NUP84	19236	79	5
NUP84	19953	210	3
NUP84	22414	234	2
NUP84	42221	313	3
NUP84	44703	210	3
NUP84	44764	118	3
NUP84	48610	352	3
NUP84	51704	225	2
NUP84	70887	217	4
NUP84	71310	112	5
NUP84	71444	74	6
NUP84	98609	4	4
NUP84	98610	4	3
RPC19	9272	69	5
RPC19	10927	59	4
RPC19	22607	472	4
RPC19	30476	46	4
RPC19	31505	165	5
RPC19	32989	90	4
RPC19	42244	46	4
RPC19	42546	87	4
RPC19	45229	165	3
RPC19	70590	46	5
RPC19	70591	46	4
RPC19	70726	47	5
RPC19	71554	211	3
RPC19	71555	165	4
RPC19	71852	188	4
RPC19	71940	46	6
RPD3	10927	59	4
RPD3	30476	46	4
RPD3	31505	165	5
RPD3	32989	90	4
RPD3	42244	46	4
RPD3	45229	165	3
RPD3	70590	46	5
RPD3	70591	46	4
RPD3	70726	47	5
RPD3	71555	165	4
RPD3	71940	46	6
RPL8A	3	423	2
RPL8A	746	106	4
RPL8A	747	105	4
RPL8A	749	62	4
RPL8A	752	4	4
RPL8A	771	4	4
RPL8A	7157	4	5
RPL8A	10033	140	4
RPL8A	19236	79	5
RPL8A	19953	210	3
RPL8A	22414	234	2
RPL8A	44703	210	3
RPL8A	44764	118	3
RPL8A	48610	352	3
RPL8A	51704	225	2
RPL8A	71310	112	5
RPL8A	71444	74	6
RPL8A	98609	4	4
RPL8A	98610	4	3
RPO26	726	37	5
RPO26	729	6	6
RPO26	735	6	4
RPO26	736	4	5
RPO26	737	8	7
RPO26	738	6	7
RPO26	6259	412	5
RPO26	6281	228	4
RPO26	6302	94	5
RPO26	6308	20	6
RPO26	6310	131	6
RPO26	6312	33	7
RPO26	6950	579	3
RPO26	6974	279	5
RPO26	7530	24	4
RPO26	7531	24	4
RPO26	7533	23	4
RPO26	7534	13	4
RPO26	9057	318	5
RPO26	31292	4	4
RPO26	31321	14	4
RPO26	32120	8	4
RPO26	33554	471	4
RPO26	35822	15	7
RPO26	43170	1992	4
RPO26	44091	8	4
RPO26	44260	1928	4
RPO26	44265	304	5
RPO26	44802	235	3
RPO26	45002	11	6
RPO26	45165	24	5
RPO26	61024	236	4
RPO26	70583	3	4
RPO26	71709	8	4
RPO26	90304	1129	5
RPO26	90305	117	6
RRT5	746	106	4
RRT5	747	105	4
RRT5	749	62	4
RRT5	753	13	4
RRT5	767	14	5
RRT5	902	32	5
RRT5	10033	140	4
RRT5	19236	79	5
RRT5	31321	14	4
RRT5	32120	8	4
RRT5	44091	8	4
RRT5	44764	118	3
RRT5	44802	235	3
RRT5	61024	236	4
RRT5	70583	3	4
RRT5	71310	112	5
RRT5	71444	74	6
RRT5	71709	8	4
SCS2	10927	59	4
SCS2	16043	1538	3
SCS2	22607	472	4
SCS2	30476	46	4
SCS2	31505	165	5
SCS2	32989	90	4
SCS2	42244	46	4
SCS2	45229	165	3
SCS2	70590	46	5
SCS2	70591	46	4
SCS2	70726	47	5
SCS2	71555	165	4
SCS2	71940	46	6
SEC15	7049	565	4
SEC15	22402	535	4
SEC15	30154	148	5
SEC15	30435	124	4
SEC15	30437	109	5
SEC15	34293	111	4
SEC15	43934	124	4
SEC15	43935	111	5
SEC15	48468	109	4
SEC15	48646	124	3
SEC15	51321	244	3
SEC15	1903046	217	4
SHE1	746	106	4
SHE1	747	105	4
SHE1	749	62	4
SHE1	750	28	5
SHE1	7166	34	5
SHE1	7186	33	6
SHE1	19236	79	5
SHE1	32005	28	4
SHE1	44764	118	3
SHE1	71444	74	6
SLH1	9272	69	5
SLH1	10927	59	4
SLH1	22607	472	4
SLH1	30476	46	4
SLH1	32989	90	4
SLH1	42244	46	4
SLH1	42546	87	4
SLH1	44085	766	3
SLH1	70590	46	5
SLH1	70591	46	4
SLH1	70726	47	5
SLH1	71940	46	6
SMP1	31321	14	4
SMP1	32120	8	4
SMP1	44091	8	4
SMP1	44802	235	3
SMP1	61024	236	4
SMP1	71709	8	4
TPK1	9272	69	5
TPK1	10927	59	4
TPK1	22607	472	4
TPK1	30476	46	4
TPK1	31505	165	5
TPK1	32989	90	4
TPK1	42244	46	4
TPK1	42546	87	4
TPK1	44085	766	3
TPK1	45229	165	3
TPK1	70590	46	5
TPK1	70591	46	4
TPK1	70726	47	5
TPK1	71554	211	3
TPK1	71555	165	4
TPK1	71852	188	4
TPK1	71940	46	6
TY1B-PR2	22413	141	4
TY1B-PR2	30154	148	5
TY1B-PR2	30435	124	4
TY1B-PR2	30437	109	5
TY1B-PR2	34293	111	4
TY1B-PR2	43934	124	4
TY1B-PR2	43935	111	5
TY1B-PR2	48468	109	4
TY1B-PR2	48646	124	3
TY1B-PR2	51321	244	3
TY1B-PR2	1903046	217	4
UBP1	10927	59	4
UBP1	30476	46	4
UBP1	31505	165	5
UBP1	32989	90	4
UBP1	42244	46	4
UBP1	45229	165	3
UBP1	70590	46	5
UBP1	70591	46	4
UBP1	70726	47	5
UBP1	71555	165	4
UBP1	71940	46	6
VMA16	9272	69	5
VMA16	30476	46	4
VMA16	42244	46	4
VMA16	42546	87	4
VMA16	70590	46	5
VMA16	70591	46	4
VMA16	70726	47	5
VMA16	71940	46	6
YBL100W-C	746	106	4
YBL100W-C	747	105	4
YBL100W-C	749	62	4
YBL100W-C	753	13	4
YBL100W-C	767	14	5
YBL100W-C	902	32	5
YBL100W-C	19236	79	5
YBL100W-C	32989	90	4
YBL100W-C	44764	118	3
YBL100W-C	71444	74	6
YBT1	10927	59	4
YBT1	30476	46	4
YBT1	31505	165	5
YBT1	32989	90	4
YBT1	42244	46	4
YBT1	45229	165	3
YBT1	70590	46	5
YBT1	70591	46	4
YBT1	70726	47	5
YBT1	71555	165	4
YBT1	71940	46	6
YCR061W	3006	145	3
YCR061W	9272	69	5
YCR061W	10927	59	4
YCR061W	22413	141	4
YCR061W	30154	148	5
YCR061W	30435	124	4
YCR061W	30437	109	5
YCR061W	30476	46	4
YCR061W	34293	111	4
YCR061W	42244	46	4
YCR061W	42546	87	4
YCR061W	43934	124	4
YCR061W	43935	111	5
YCR061W	44702	145	3
YCR061W	48468	109	4
YCR061W	48646	124	3
YCR061W	51321	244	3
YCR061W	70590	46	5
YCR061W	70591	46	4
YCR061W	70726	47	5
YCR061W	71940	46	6
YCR061W	1903046	217	4
YIL067C	9272	69	5
YIL067C	10927	59	4
YIL067C	16043	1538	3
YIL067C	22607	472	4
YIL067C	30476	46	4
YIL067C	31505	165	5
YIL067C	32989	90	4
YIL067C	42244	46	4
YIL067C	42546	87	4
YIL067C	44085	766	3
YIL067C	45229	165	3
YIL067C	70590	46	5
YIL067C	70591	46	4
YIL067C	70726	47	5
YIL067C	71554	211	3
YIL067C	71555	165	4
YIL067C	71840	1793	2
YIL067C	71852	188	4
YIL067C	71940	46	6
YIL092W	9272	69	5
YIL092W	10927	59	4
YIL092W	30476	46	4
YIL092W	31321	14	4
YIL092W	31505	165	5
YIL092W	32120	8	4
YIL092W	32989	90	4
YIL092W	42244	46	4
YIL092W	42546	87	4
YIL092W	44091	8	4
YIL092W	44802	235	3
YIL092W	45229	165	3
YIL092W	61024	236	4
YIL092W	70590	46	5
YIL092W	70591	46	4
YIL092W	70726	47	5
YIL092W	71554	211	3
YIL092W	71555	165	4
YIL092W	71709	8	4
YIL092W	71852	188	4
YIL092W	71940	46	6

## Sheet: Naive
Top 100 predictions, 31 True Positive Predictions with True Path Rule applied. hCount gives the number of proteins annotated with the GO term in the older GOA file, Depth represents the term’s depth in the GO hierarchy.
Protein	GO terms	hCount	Depth
ACO1	9987	3768	2
ADE1	9987	3768	2
CDC6	9987	3768	2
CHA1	9987	3768	2
CHL1	9987	3768	2
COQ4	9987	3768	2
CYR1	9987	3768	2
FCY2	9987	3768	2
GPM1	9987	3768	2
HTA2	9987	3768	2
KIP2	9987	3768	2
MIP1	9987	3768	2
MLS1	9987	3768	2
MRP7	9987	3768	2
MRS3	9987	3768	2
MTF1	9987	3768	2
PPA2	9987	3768	2
PRE1	9987	3768	2
PRP9	9987	3768	2
RAD7	9987	3768	2
RFA1	9987	3768	2
RGR1	9987	3768	2
RPC53	9987	3768	2
RPL42A	9987	3768	2
RPS2	9987	3768	2
SPS1	9987	3768	2
TCP1	9987	3768	2
TIR1	9987	3768	2
UNG1	9987	3768	2
YAR066W	9987	3768	2
YHR214C-D	9987	3768	2
Top 100 predictions, 69 False Positive Predictions with True Path Rule applied. hCount gives the number of proteins annotated with the GO term in the older GOA file, Depth represents the term’s depth in the GO hierarchy.
Protein	GO terms	hCount	Depth
ACE2	9987	3768	2
ADH3	9987	3768	2
ADP1	9987	3768	2
ADR1	9987	3768	2
AEP2	9987	3768	2
ALG7	9987	3768	2
ARG80	9987	3768	2
ARG82	9987	3768	2
ART10	9987	3768	2
BAR1	9987	3768	2
BUD23	9987	3768	2
CAP2	9987	3768	2
CAR1	9987	3768	2
CDC37	9987	3768	2
CNB1	9987	3768	2
CPT1	9987	3768	2
DCC1	9987	3768	2
ERG6	9987	3768	2
FLP1	9987	3768	2
ILV6	9987	3768	2
ISY1	9987	3768	2
KAR3	9987	3768	2
KCC4	9987	3768	2
KIN82	9987	3768	2
LDB16	9987	3768	2
LSB5	9987	3768	2
MAG1	9987	3768	2
MAK32	9987	3768	2
NOP1	9987	3768	2
PAU19	9987	3768	2
PET122	9987	3768	2
POP5	9987	3768	2
PRC1	9987	3768	2
PRE10	9987	3768	2
PSO2	9987	3768	2
PUT2	9987	3768	2
PUT3	9987	3768	2
PWP2	9987	3768	2
QCR2	9987	3768	2
QCR9	9987	3768	2
RAD51	9987	3768	2
REP1	9987	3768	2
RPB3	9987	3768	2
RPL12B	9987	3768	2
RPL31B	9987	3768	2
RPL42B	9987	3768	2
RPS16B	9987	3768	2
RPS6A	9987	3768	2
SCJ1	9987	3768	2
SES1	9987	3768	2
SKI3	9987	3768	2
SSC1	9987	3768	2
TAH1	9987	3768	2
TKL1	9987	3768	2
TUB2	9987	3768	2
TY1B-A	9987	3768	2
TY1B-LR2	9987	3768	2
TY2B-GR2	9987	3768	2
UBI4	9987	3768	2
URK1	9987	3768	2
YCR007C	9987	3768	2
YCR016W	9987	3768	2
YCR076C	9987	3768	2
YHR213W	9987	3768	2
YJU2	9987	3768	2
YLR157W-E	9987	3768	2
YPR010C-A	9987	3768	2
YRF1-7	9987	3768	2
ZWF1	9987	3768	2
