# Supplementary material for: Predicting protein function via downward random walks on a gene ontology
Source: BMC Bioinformatics. 2015 Aug 27;16:271. doi: 10.1186/s12859-015-0713-y (PMC4551531; doi:10.1186/s12859-015-0713-y)
Supplement: Additional file 4 — Human_bp(NoTPR). This Excel Spreadsheet file includes true positive predictions, false positive predictions of the top 100 predictions made by dRW, dRW-kNN, ITSS, PILL and Naive on Human proteins annotated with Biological Process Ontology. (XLS 132 kb) [file 12859_2015_713_MOESM4_ESM.xls]

## Sheet: dRW
Top 100 predictions, 10 True Positive Predictions. hCount gives the number of proteins annotated with the GO term in the older GOA file, Depth represents the term’s depth in the GO hierarchy.
Protein	GO terms	hCount	Depth
C9orf96	GO:0016056	3	7
CSHL1	GO:0045040	0	5
DRGX	GO:0035511	0	5
EZR	GO:0002143	0	9
HDAC7	GO:0035511	0	5
PRDM7_V2	GO:0071300	0	6
QPRT	GO:0045040	0	5
RGS3	GO:0060397	2	7
TMEM200C	GO:0007094	8	8
TMEM82	GO:0090050	2	7
Top 100 predictions, 90 False Positive Predictions. hCount gives the number of proteins annotated with the GO term in the older GOA file, Depth represents the term’s depth in the GO hierarchy.
Protein	GO terms	hCount	Depth
ABCC8	36289	0	9
ACO2	10579	0	8
AGR2	36289	0	9
ALDH1A3	31134	0	6
ARSD	33173	1	8
ATP10D	7070	0	10
BRF1	7181	3	7
CAPS2	70527	4	6
CDC14C	2001274	0	7
CLRN2	50910	2	6
COG8	1834	0	4
COL4A3BP	2143	0	9
CST8	21855	0	5
CST8	55005	1	7
CST8	61626	0	6
DHRS4L2	36289	0	9
DLEC1	36289	0	9
E2F8	48170	1	7
ELAVL1	33314	0	8
ESYT2	90336	0	8
FGF6	17196	0	9
FIBP	33173	1	8
FLOT1	14065	4	8
FOXN3	36289	0	9
GGT7	50910	2	6
GNB2	70309	1	5
H0YGN5	33173	1	8
HPCAL1	71712	0	4
HYAL2	36289	0	9
IL1RL2	32510	2	6
IL1RL2	48388	1	5
ING4	90118	0	4
IRGM	72428	0	8
KCNJ13	2143	0	9
KRT87P	71673	0	7
LCE6A	7181	3	7
LCE6A	7256	0	8
LCE6A	33634	0	8
LRRTM1	36289	0	9
MAP9	60265	1	6
MAP9	1900086	0	11
MAP9	2001275	0	7
MARK3	7092	0	7
MCM2	17196	0	9
MEX3A	7092	0	7
MLLT4	43320	0	4
MRPL42	90050	2	7
MRPL42	90051	1	7
MSH5	15722	0	8
MYBPHL	32514	0	9
MYBPHL	1902309	0	10
MYBPHL	1902310	0	10
NPAL2	50908	3	6
ODAM	1193	0	8
ODAM	51123	2	8
P4HA2	61626	0	6
PCDH15	19388	1	8
PCDH15	72334	0	6
PGC	433	0	9
PHB	60681	1	6
PIPSL	71850	0	6
PLAU	90051	1	7
PRDM7_V2	71392	0	7
PTPDC1	18283	2	5
PXDNL	71300	0	6
RAB3GAP2	35773	0	5
RABGAP1	90050	2	7
RHBDL3	42371	0	6
RPS6	35752	0	7
RTN4	70483	2	5
SERGEF	6540	1	9
SERPINA6	35773	0	5
SLC12A8	31134	0	6
SLC22A23	712	0	5
SLC4A3	33173	1	8
TAPBP	244	5	7
TARDBP	36289	0	9
TARSL2	21855	0	5
TFAP2C	42744	11	4
TFAP2C	45716	1	8
TFAP2C	71712	0	4
TGM2	71850	0	6
TMEM223	50911	0	6
TMEM30C	38203	0	7
TMEM9B	45063	0	7
TRBC2	35625	0	7
TRIM39	36091	0	7
ZBTB7C	14065	4	8
ZNF217	45046	2	6
ZNF473	2143	0	9

## Sheet: dRW_kNN
Top 100 predictions, 27 True Positive Predictions. hCount gives the number of proteins annotated with the GO term in the older GOA file, Depth represents the term’s depth in the GO hierarchy.
Protein	GO terms	hCount	Depth
ALS2CR12	GO:0022900	54	4
ALS2CR12	GO:0022904	53	5
CEP192	GO:0010498	98	6
CEP192	GO:0031145	66	8
CEP192	GO:0043161	98	7
DIP2A	GO:0022900	54	4
DIP2A	GO:0022904	53	5
GHR	GO:0048518	1217	4
GHR	GO:0048522	1103	5
GRM1	GO:0009892	491	5
GRM1	GO:0010498	98	6
GRM1	GO:0010605	436	6
GRM1	GO:0031145	66	8
GRM1	GO:0031324	448	6
GRM1	GO:0043161	98	7
GRM1	GO:0044092	256	4
GRM1	GO:0048519	1099	4
GRM1	GO:0048523	984	5
MVP	GO:0010498	98	6
MVP	GO:0031145	66	8
MVP	GO:0043161	98	7
POLR2M	GO:0022900	54	4
POLR2M	GO:0022904	53	5
PTPLA	GO:0022900	54	4
PTPLA	GO:0022904	53	5
SYNDIG1L	GO:0007283	128	6
SYNDIG1L	GO:0048232	128	5
Top 100 predictions, 73 False Positive Predictions. hCount gives the number of proteins annotated with the GO term in the older GOA file, Depth represents the term’s depth in the GO hierarchy.
Protein	GO terms	hCount	Depth
ACADM	8380	162	7
ALS2CR12	42773	49	6
ALS2CR12	42775	49	7
ATP2B1	7283	128	6
ATP2B1	48232	128	5
CALCB	6120	42	6
DDX4	6091	142	4
DDX4	6119	53	5
DDX4	15980	82	4
DDX4	45333	68	5
DDX4	55114	176	4
DIO2	16192	293	4
DIP2A	42773	49	6
DIP2A	42775	49	7
EYA4	6120	42	6
FADS2P1	16192	293	4
GHR	9893	654	5
GHR	10604	590	6
GHR	31325	627	6
GHR	31398	87	9
GHR	31401	292	8
GHR	32270	322	7
GHR	43085	368	5
GHR	44093	423	4
GHR	51247	357	7
GHR	51347	222	6
GHR	51351	74	6
GHR	51437	69	6
GHR	51443	72	7
GRM1	31397	76	9
GRM1	31400	163	8
GRM1	32269	201	7
GRM1	43086	205	5
GRM1	51248	227	7
GRM1	51348	142	6
GRM1	51352	71	6
GRM1	51436	67	6
GRM1	51444	71	7
H0YEW9	6396	282	6
H0YEW9	10467	751	5
HINT1	7283	128	6
HINT1	48232	128	5
HMHA1	8380	162	7
HOXD3	6351	226	6
HOXD3	10467	751	5
HP	16192	293	4
KNTC1	6120	42	6
LCLAT1	16192	293	4
PHRF1	16070	558	5
PLS1	6396	282	6
PLS1	10467	751	5
POLR2M	42773	49	6
POLR2M	42775	49	7
POLR3E	6120	42	6
PTPLA	42773	49	6
PTPLA	42775	49	7
RANBP3	6396	282	6
RANBP3	10467	751	5
SCG5	8380	162	7
SFI1	8380	162	7
SGMS1	6091	142	4
SGMS1	6119	53	5
SGMS1	15980	82	4
SGMS1	16310	334	6
SGMS1	22900	54	4
SGMS1	22904	53	5
SGMS1	42773	49	6
SGMS1	42775	49	7
SGMS1	45333	68	5
SGMS1	55114	176	4
SLC4A10	16070	558	5
USF2	8380	162	7
XPO7	6120	42	6

## Sheet: ITSS
Top 100 predictions, 20 True Positive Predictions. hCount gives the number of proteins annotated with the GO term in the older GOA file, Depth represents the term’s depth in the GO hierarchy.
Protein	GO terms	hCount	Depth
CACNA2D3	GO:0044699	5517	2
CEP192	GO:0010498	98	6
CEP192	GO:0031145	66	8
CEP192	GO:0043161	98	7
GHR	GO:0048518	1217	4
GHR	GO:0048522	1103	5
GRM1	GO:0009892	491	5
GRM1	GO:0010605	436	6
GRM1	GO:0031324	448	6
GRM1	GO:0044092	256	4
GRM1	GO:0048519	1099	4
GRM1	GO:0048523	984	5
MAP2K3	GO:0044699	5517	2
MVP	GO:0010498	98	6
MVP	GO:0031145	66	8
MVP	GO:0043161	98	7
UBQLN1	GO:0006355	759	7
UBQLN1	GO:0010468	1058	6
UBQLN1	GO:0051252	794	6
UBQLN1	GO:2001141	763	7
Top 100 predictions, 80 False Positive Predictions. hCount gives the number of proteins annotated with the GO term in the older GOA file, Depth represents the term’s depth in the GO hierarchy.
Protein	GO terms	hCount	Depth
CACNA2D3	44765	831	3
CACNA2D3	1902582	355	4
DDX20	16043	1319	3
GHR	9893	654	5
GHR	10604	590	6
GHR	31325	627	6
GHR	31398	87	9
GHR	31401	292	8
GHR	32270	322	7
GHR	43085	368	5
GHR	44093	423	4
GHR	51247	357	7
GHR	51347	222	6
GHR	51351	74	6
GHR	51437	69	6
GHR	51443	72	7
GRM1	31397	76	9
GRM1	31400	163	8
GRM1	32269	201	7
GRM1	43086	205	5
GRM1	51248	227	7
GRM1	51348	142	6
GRM1	51352	71	6
GRM1	51436	67	6
GRM1	51444	71	7
HOXD3	6351	226	6
HOXD3	10467	751	5
MAP2K3	44765	831	3
MAP2K3	1902582	355	4
OR2W5	2000112	894	7
PAX6	2000112	894	7
PAX6	2000113	203	8
POMT1	31327	252	7
POMT1	2000113	203	8
PTPN20A	44763	4071	3
SEC31A	9892	491	5
SEC31A	10605	436	6
SEC31A	31324	448	6
SEC31A	31397	76	9
SEC31A	31400	163	8
SEC31A	32269	201	7
SEC31A	43086	205	5
SEC31A	44092	256	4
SEC31A	48519	1099	4
SEC31A	48523	984	5
SEC31A	51248	227	7
SEC31A	51348	142	6
SEC31A	51352	71	6
SEC31A	51436	67	6
SEC31A	51437	69	6
SEC31A	51439	72	5
SEC31A	51444	71	7
SGMS1	6091	142	4
SGMS1	6119	53	5
SGMS1	15980	82	4
SGMS1	16310	334	6
SGMS1	45333	68	5
SGMS1	55114	176	4
SS18	6091	142	4
SS18	6119	53	5
SS18	15980	82	4
SS18	16310	334	6
SS18	45333	68	5
TMEM200C	9893	654	5
TMEM200C	10604	590	6
TMEM200C	31325	627	6
TMEM200C	31398	87	9
TMEM200C	31401	292	8
TMEM200C	32270	322	7
TMEM200C	43085	368	5
TMEM200C	44093	423	4
TMEM200C	48518	1217	4
TMEM200C	48522	1103	5
TMEM200C	51247	357	7
TMEM200C	51347	222	6
TMEM200C	51351	74	6
TMEM200C	51437	69	6
TMEM200C	51443	72	7
ZDHHC16	6412	168	6
ZDHHC16	10467	751	5

## Sheet: PILL
Top 100 predictions, 19 True Positive Predictions. hCount gives the number of proteins annotated with the GO term in the older GOA file, Depth represents the term’s depth in the GO hierarchy.
Protein	GO terms	hCount	Depth
MED29	GO:0045664	42	8
MED29	GO:0050767	50	7
TOP1MT	GO:0000165	62	5
TOP1MT	GO:0006355	759	7
TOP1MT	GO:0006357	356	8
TOP1MT	GO:0010468	1058	6
TOP1MT	GO:0010628	200	7
TOP1MT	GO:0023014	62	4
TOP1MT	GO:0031328	313	7
TOP1MT	GO:0035556	325	5
TOP1MT	GO:0045892	160	8
TOP1MT	GO:0045893	184	8
TOP1MT	GO:0045944	103	9
TOP1MT	GO:0051252	794	6
TOP1MT	GO:0051253	168	7
TOP1MT	GO:0051254	191	7
TOP1MT	GO:1902679	162	8
TOP1MT	GO:1902680	188	8
TOP1MT	GO:2001141	763	7
Top 100 predictions, 81 False Positive Predictions. hCount gives the number of proteins annotated with the GO term in the older GOA file, Depth represents the term’s depth in the GO hierarchy.
Protein	GO terms	hCount	Depth
MAP9	187	51	10
MAP9	7250	12	7
MAP9	7257	19	8
MAP9	43405	96	8
MAP9	43406	67	9
MAP9	43407	27	9
MAP9	43507	25	10
MAP9	45893	184	8
MAP9	51254	191	7
MAP9	51436	67	6
MAP9	51437	69	6
MAP9	51443	72	7
MAP9	71900	164	8
MAP9	71902	86	9
MAP9	1902680	188	8
MED29	1947	12	6
MED29	3143	12	5
MED29	10975	29	6
MED29	50768	16	8
MED29	50769	15	8
MED29	50770	21	7
MED29	50771	11	7
MED29	50772	11	7
SLC2A4	7257	19	8
SLC2A4	10975	29	6
SLC2A4	45664	42	8
SLC2A4	50767	50	7
SLC2A4	50769	15	8
SLC2A4	50770	21	7
SLC2A4	50772	11	7
SLC38A6	7257	19	8
SLC6A6	50767	50	7
TOP1MT	187	51	10
TOP1MT	1867	5	5
TOP1MT	2221	7	6
TOP1MT	2429	14	5
TOP1MT	2542	3	6
TOP1MT	2690	9	7
TOP1MT	2757	21	4
TOP1MT	2758	8	5
TOP1MT	6469	64	8
TOP1MT	6919	49	7
TOP1MT	6956	13	4
TOP1MT	6957	7	5
TOP1MT	7171	5	7
TOP1MT	7186	341	6
TOP1MT	7250	12	7
TOP1MT	7253	4	8
TOP1MT	7254	43	7
TOP1MT	7257	19	8
TOP1MT	8588	4	6
TOP1MT	21919	1	8
TOP1MT	30422	4	6
TOP1MT	31053	5	7
TOP1MT	31054	6	7
TOP1MT	31398	87	9
TOP1MT	32147	106	9
TOP1MT	35196	11	6
TOP1MT	42108	34	7
TOP1MT	42531	21	9
TOP1MT	42976	2	9
TOP1MT	42977	2	10
TOP1MT	43046	9	4
TOP1MT	43407	27	9
TOP1MT	43409	36	8
TOP1MT	43507	25	10
TOP1MT	45664	42	8
TOP1MT	50767	50	7
TOP1MT	50769	15	8
TOP1MT	50772	11	7
TOP1MT	50851	12	6
TOP1MT	50852	9	7
TOP1MT	51220	11	6
TOP1MT	51403	45	6
TOP1MT	51436	67	6
TOP1MT	51437	69	6
TOP1MT	51439	72	5
TOP1MT	51443	72	7
TOP1MT	70918	13	5
TOP1MT	97202	49	8
VASH2	7165	1607	4

## Sheet: Naive
Top 100 predictions, 48 True Positive Predictions. hCount gives the number of proteins annotated with the GO term in the older GOA file, Depth represents the term’s depth in the GO hierarchy.
Protein	GO terms	hCount	Depth
ADAM9	GO:0044699	5517	2
ADD1	GO:0044699	5517	2
ANKRD34B	GO:0044699	5517	2
ARHGAP10	GO:0044699	5517	2
ARHGDIG	GO:0044699	5517	2
ARHGEF37	GO:0044699	5517	2
ASPDH	GO:0044699	5517	2
AURKA	GO:0044699	5517	2
CCDC64B	GO:0044699	5517	2
CDC14C	GO:0044699	5517	2
CLEC4F	GO:0044699	5517	2
CNOT1	GO:0044699	5517	2
DCDC2B	GO:0044699	5517	2
DHRS12	GO:0044699	5517	2
DYTN	GO:0044699	5517	2
EME2	GO:0044699	5517	2
ETV2	GO:0044699	5517	2
FAM172BP	GO:0044699	5517	2
FOXO6	GO:0044699	5517	2
HLA-C	GO:0044699	5517	2
HMGN1	GO:0044699	5517	2
ILVBL	GO:0044699	5517	2
MARS	GO:0044699	5517	2
MT1DP	GO:0044699	5517	2
MYADML2	GO:0044699	5517	2
MYBPHL	GO:0044699	5517	2
NBAS	GO:0044699	5517	2
NELFE	GO:0044699	5517	2
NKX2-6	GO:0044699	5517	2
NQO2	GO:0044699	5517	2
PGP	GO:0044699	5517	2
RBFOX3	GO:0044699	5517	2
RCCD1	GO:0044699	5517	2
RGSL1	GO:0044699	5517	2
RNF222	GO:0044699	5517	2
SBNO1	GO:0044699	5517	2
SERTM1	GO:0044699	5517	2
TAPBP	GO:0044699	5517	2
TMEM213	GO:0044699	5517	2
TMEM72	GO:0044699	5517	2
TMEM89	GO:0044699	5517	2
TRIM49B	GO:0044699	5517	2
TSPAN11	GO:0044699	5517	2
UBOX5	GO:0044699	5517	2
UNC84A	GO:0044699	5517	2
VARS	GO:0044699	5517	2
VDAC2	GO:0044699	5517	2
ZC3H12D	GO:0044699	5517	2
Top 100 predictions, 52 False Positive Predictions. hCount gives the number of proteins annotated with the GO term in the older GOA file, Depth represents the term’s depth in the GO hierarchy.
Protein	GO terms	hCount	Depth
A6NDD2	GO:0044699	5517	2
ADAM33	GO:0044699	5517	2
ARHGAP44	GO:0044699	5517	2
BDP1	GO:0044699	5517	2
C7orf66	GO:0044699	5517	2
CALB2	GO:0044699	5517	2
CTAGE9	GO:0044699	5517	2
CTNNBL1	GO:0044699	5517	2
CXorf23	GO:0044699	5517	2
DAXX	GO:0044699	5517	2
E2F8	GO:0044699	5517	2
ESYT3	GO:0044699	5517	2
EYA1	GO:0044699	5517	2
FAM168B	GO:0044699	5517	2
FAM205CP	GO:0044699	5517	2
FEZF1	GO:0044699	5517	2
FITM1	GO:0044699	5517	2
GRIFIN	GO:0044699	5517	2
GRXCR2	GO:0044699	5517	2
HAUS7	GO:0044699	5517	2
HDAC6	GO:0044699	5517	2
IQCA1P1	GO:0044699	5517	2
KCNIP2	GO:0044699	5517	2
KIAA1467	GO:0044699	5517	2
KIAA1598	GO:0044699	5517	2
KLF5	GO:0044699	5517	2
KRBA1	GO:0044699	5517	2
LIPH	GO:0044699	5517	2
LRCOL1	GO:0044699	5517	2
LRIT2	GO:0044699	5517	2
MACROD2	GO:0044699	5517	2
MEIS3P1	GO:0044699	5517	2
MRPL28	GO:0044699	5517	2
OR5H15	GO:0044699	5517	2
PIGK	GO:0044699	5517	2
PLEKHG3	GO:0044699	5517	2
PSD	GO:0044699	5517	2
PTPDC1	GO:0044699	5517	2
RBM47	GO:0044699	5517	2
RRBP1	GO:0044699	5517	2
SEPT8	GO:0044699	5517	2
SLC25A29	GO:0044699	5517	2
SLC5A2	GO:0044699	5517	2
SSC5D	GO:0044699	5517	2
STMN1	GO:0044699	5517	2
TMEM218	GO:0044699	5517	2
TMEM235	GO:0044699	5517	2
TMEM247	GO:0044699	5517	2
TRAPPC13	GO:0044699	5517	2
TRIM39	GO:0044699	5517	2
YWHAH	GO:0044699	5517	2
ZW10	GO:0044699	5517	2
