# Supplementary material for: Predicting protein function via downward random walks on a gene ontology
Source: BMC Bioinformatics. 2015 Aug 27;16:271. doi: 10.1186/s12859-015-0713-y (PMC4551531; doi:10.1186/s12859-015-0713-y)
Supplement: Additional file 5 — Human_bp(TPR). This Excel Spreadsheet file includes true positive predictions, false positive predictions augmented by the True Path Rule on the top 100 positive predictions made by dRW, dRW-kNN, ITSS, PILL and Naive on Human proteins annotated with Biological Process Ontology. (XLS 242 kb) [file 12859_2015_713_MOESM5_ESM.xls]

## Sheet: dRW
Top 100 predictions, 120 True Positive Predictions with True Path Rule applied. hCount gives the number of proteins annotated with the GO term in the older GOA file, Depth represents the term’s depth in the GO hierarchy.
Protein	GO terms	hCount	Depth
C9orf96	GO:0016056	3	7
C9orf96	GO:0071214	10	4
C9orf96	GO:0071478	8	5
C9orf96	GO:0071482	7	6
CSHL1	GO:0017038	57	4
CSHL1	GO:0044743	12	5
CSHL1	GO:0045040	0	5
CSHL1	GO:0055085	34	4
CSHL1	GO:0065002	13	5
CSHL1	GO:0071806	13	5
CSHL1	GO:0072657	29	4
CSHL1	GO:0090150	25	4
CSHL1	GO:0090151	0	4
CSHL1	GO:1902578	53	3
CSHL1	GO:1902580	53	4
DRGX	GO:0035511	0	5
EZR	GO:0002143	0	9
HDAC7	GO:0035511	0	5
HPCAL1	GO:0010498	98	6
HPCAL1	GO:0043161	98	7
ING4	GO:0006897	93	5
ING4	GO:0006898	37	6
ING4	GO:0016192	293	4
LCE6A	GO:0016043	1319	3
LCE6A	GO:0044710	1406	3
LCE6A	GO:0071840	1359	2
MARK3	GO:0007346	107	6
MARK3	GO:0010564	100	6
MARK3	GO:0051726	261	5
MARK3	GO:0090068	40	6
MARK3	GO:1901987	50	7
MARK3	GO:1901990	50	7
MEX3A	GO:0007346	107	6
MEX3A	GO:0010564	100	6
MEX3A	GO:0051726	261	5
MEX3A	GO:0090068	40	6
MEX3A	GO:1901987	50	7
MEX3A	GO:1901990	50	7
NPAL2	GO:0050896	2806	2
PCDH15	GO:0009987	5256	2
PCDH15	GO:0044763	4071	3
PCDH15	GO:0055085	34	4
PRDM7_V2	GO:0032870	93	5
PRDM7_V2	GO:0070887	321	4
PRDM7_V2	GO:0071229	2	5
PRDM7_V2	GO:0071300	0	6
PRDM7_V2	GO:0071310	240	5
PRDM7_V2	GO:0071383	0	6
PRDM7_V2	GO:0071391	0	7
PRDM7_V2	GO:0071396	5	6
PRDM7_V2	GO:0071407	18	6
PRDM7_V2	GO:0071495	164	4
PRDM7_V2	GO:1901701	78	5
QPRT	GO:0006605	116	5
QPRT	GO:0006626	19	5
QPRT	GO:0006886	182	5
QPRT	GO:0008104	317	4
QPRT	GO:0015031	219	4
QPRT	GO:0016482	216	5
QPRT	GO:0017038	57	4
QPRT	GO:0033036	421	3
QPRT	GO:0033365	120	6
QPRT	GO:0034613	254	5
QPRT	GO:0044743	12	5
QPRT	GO:0045040	0	5
QPRT	GO:0045184	229	3
QPRT	GO:0055085	34	4
QPRT	GO:0065002	13	5
QPRT	GO:0070585	20	7
QPRT	GO:0070727	255	4
QPRT	GO:0071702	485	4
QPRT	GO:0071806	13	5
QPRT	GO:0072594	87	4
QPRT	GO:0072655	20	5
QPRT	GO:0072657	29	4
QPRT	GO:0090150	25	4
QPRT	GO:0090151	0	4
QPRT	GO:1902578	53	3
QPRT	GO:1902580	53	4
RGS3	GO:0060397	2	7
RHBDL3	GO:0009058	921	3
RHBDL3	GO:0044249	858	4
RHBDL3	GO:0044283	100	5
RHBDL3	GO:0044711	321	4
RHBDL3	GO:1901576	897	4
SLC22A23	GO:0007059	59	4
SLC22A23	GO:0045132	1	4
TARSL2	GO:0009987	5256	2
TARSL2	GO:0044763	4071	3
TFAP2C	GO:0035967	14	5
TFAP2C	GO:0071310	240	5
TMEM200C	GO:0007088	51	7
TMEM200C	GO:0007094	8	8
TMEM200C	GO:0010639	52	6
TMEM200C	GO:0030071	12	8
TMEM200C	GO:0033043	155	5
TMEM200C	GO:0045786	126	6
TMEM200C	GO:0045839	12	7
TMEM200C	GO:0045841	8	8
TMEM200C	GO:0051128	411	4
TMEM200C	GO:0051129	103	5
TMEM200C	GO:0051302	58	5
TMEM200C	GO:0051783	51	6
TMEM200C	GO:0051784	12	7
TMEM200C	GO:0071174	9	7
TMEM200C	GO:1902099	12	8
TMEM200C	GO:1902100	8	8
TMEM82	GO:0090049	3	7
TMEM82	GO:0090050	2	7
TRIM39	GO:0010557	278	7
TRIM39	GO:0010604	590	6
TRIM39	GO:0010628	200	7
TRIM39	GO:0045893	184	8
TRIM39	GO:0045935	259	7
TRIM39	GO:0051173	271	6
TRIM39	GO:0051254	191	7
TRIM39	GO:1902680	188	8
ZNF217	GO:0033036	421	3
ZNF217	GO:0055085	34	4
ZNF217	GO:0071702	485	4
Top 100 predictions, 571 False Positive Predictions with True Path Rule applied. hCount gives the number of proteins annotated with the GO term in the older GOA file, Depth represents the term’s depth in the GO hierarchy.
Protein	GO terms	hCount	Depth
ABCC8	36289	0	9
ACO2	10578	0	7
ACO2	10579	0	8
AGR2	36289	0	9
ALDH1A3	31134	0	6
ARSD	33173	1	8
ATP10D	7070	0	10
ATP10D	46021	0	9
BRF1	6461	310	5
BRF1	7181	3	7
BRF1	16043	1319	3
BRF1	22607	532	4
BRF1	34622	180	6
BRF1	43623	86	6
BRF1	43933	503	4
BRF1	44085	575	3
BRF1	65003	384	5
BRF1	70271	312	4
BRF1	71822	414	5
BRF1	71840	1359	2
CAPS2	16337	79	4
CAPS2	34109	4	5
CAPS2	70527	4	6
CAPS2	98602	86	3
CDC14C	2001273	0	6
CDC14C	2001274	0	7
CLRN2	9581	23	4
CLRN2	9582	27	4
CLRN2	9605	340	3
CLRN2	9612	6	4
CLRN2	9628	198	3
CLRN2	50896	2806	2
CLRN2	50906	12	4
CLRN2	50910	2	6
CLRN2	50974	2	5
CLRN2	50982	3	5
CLRN2	51606	70	3
COG8	1834	0	4
COL4A3BP	2143	0	9
CST8	1568	62	4
CST8	1944	66	5
CST8	6928	296	4
CST8	6996	804	3
CST8	7010	275	4
CST8	9653	436	3
CST8	10927	31	4
CST8	16043	1319	3
CST8	16477	124	4
CST8	21855	0	5
CST8	22607	532	4
CST8	30029	160	4
CST8	30036	142	5
CST8	30239	13	5
CST8	31032	14	6
CST8	32989	131	4
CST8	40011	217	2
CST8	44085	575	3
CST8	48514	55	4
CST8	48646	106	3
CST8	48844	6	5
CST8	48870	141	3
CST8	51179	1239	2
CST8	51674	141	3
CST8	55003	5	6
CST8	55005	1	7
CST8	60840	6	5
CST8	61626	0	6
CST8	70925	71	4
CST8	71840	1359	2
CST8	1902589	524	4
DHRS4L2	36289	0	9
DLEC1	36289	0	9
E2F8	7275	1267	4
E2F8	7399	499	5
E2F8	9987	5256	2
E2F8	10720	24	7
E2F8	22008	189	6
E2F8	30154	473	5
E2F8	32501	1987	2
E2F8	32502	1504	2
E2F8	44699	5517	2
E2F8	44707	1814	3
E2F8	44763	4071	3
E2F8	44767	1398	3
E2F8	45595	222	5
E2F8	45597	90	6
E2F8	48170	1	7
E2F8	48518	1217	4
E2F8	48522	1103	5
E2F8	48699	174	7
E2F8	48731	1038	4
E2F8	48856	1275	3
E2F8	48869	499	4
E2F8	50767	50	7
E2F8	50769	15	8
E2F8	50793	328	4
E2F8	51094	128	5
E2F8	51239	457	4
E2F8	51960	59	6
E2F8	60284	75	6
E2F8	2000026	237	5
ELAVL1	10389	2	8
ELAVL1	10972	0	8
ELAVL1	33314	0	8
ELAVL1	44774	17	7
ELAVL1	44818	2	7
ELAVL1	45786	126	6
ELAVL1	45930	10	7
ELAVL1	1902749	2	8
ELAVL1	1902750	0	8
ESYT2	90335	0	7
ESYT2	90336	0	8
FGF6	6473	44	8
FGF6	6474	4	8
FGF6	17196	0	9
FGF6	43543	46	7
FIBP	33173	1	8
FLOT1	14065	4	8
FOXN3	36289	0	9
GGT7	9581	23	4
GGT7	9582	27	4
GGT7	9605	340	3
GGT7	9612	6	4
GGT7	50906	12	4
GGT7	50910	2	6
GGT7	50974	2	5
GGT7	50982	3	5
GGT7	51606	70	3
GNB2	904	85	5
GNB2	9888	278	4
GNB2	30154	473	5
GNB2	30855	51	6
GNB2	48468	216	4
GNB2	60429	88	5
GNB2	70306	1	5
GNB2	70307	1	5
GNB2	70309	1	5
H0YGN5	33173	1	8
HPCAL1	30433	26	8
HPCAL1	44710	1406	3
HPCAL1	44712	209	4
HPCAL1	71712	0	4
HYAL2	36289	0	9
IL1RL2	6873	150	6
IL1RL2	6885	17	9
IL1RL2	19725	180	4
IL1RL2	30003	142	7
IL1RL2	30004	15	8
IL1RL2	30641	12	9
IL1RL2	32509	3	6
IL1RL2	32510	2	6
IL1RL2	42592	348	4
IL1RL2	44763	4071	3
IL1RL2	45851	9	10
IL1RL2	48388	1	5
IL1RL2	48878	238	5
IL1RL2	50801	174	6
IL1RL2	51452	9	11
IL1RL2	51453	11	10
IL1RL2	55067	21	8
IL1RL2	55080	157	7
IL1RL2	55082	153	5
IL1RL2	65007	3839	2
IL1RL2	65008	748	3
ING4	32365	7	5
ING4	32366	4	6
ING4	32367	4	7
ING4	46907	432	4
ING4	51641	607	3
ING4	51649	533	3
ING4	90118	0	4
ING4	1902582	355	4
IRGM	6275	55	7
IRGM	7154	1871	4
IRGM	7165	1607	4
IRGM	8156	17	8
IRGM	9889	1027	5
IRGM	9890	264	6
IRGM	9892	491	5
IRGM	10556	949	6
IRGM	10558	229	7
IRGM	10605	436	6
IRGM	19219	974	6
IRGM	19222	1715	4
IRGM	23052	1832	2
IRGM	31323	1526	5
IRGM	31324	448	6
IRGM	31326	1011	6
IRGM	31327	252	7
IRGM	35556	325	5
IRGM	42770	16	6
IRGM	44700	1832	3
IRGM	45934	211	7
IRGM	51052	99	6
IRGM	51053	27	7
IRGM	51171	990	5
IRGM	51172	215	6
IRGM	60255	1505	5
IRGM	72395	7	5
IRGM	72401	7	6
IRGM	72413	7	6
IRGM	72422	7	7
IRGM	72428	0	8
IRGM	80090	1548	5
IRGM	1902402	7	8
IRGM	1902403	7	7
IRGM	2000112	894	7
IRGM	2000113	203	8
KCNJ13	2143	0	9
KRT87P	71671	0	6
KRT87P	71673	0	7
LCE6A	165	62	5
LCE6A	6461	310	5
LCE6A	6793	623	4
LCE6A	6796	609	5
LCE6A	7181	3	7
LCE6A	7254	43	7
LCE6A	7256	0	8
LCE6A	16310	334	6
LCE6A	22407	18	6
LCE6A	22409	8	7
LCE6A	22607	532	4
LCE6A	23014	62	4
LCE6A	31098	45	5
LCE6A	32872	49	7
LCE6A	33554	375	4
LCE6A	33632	3	7
LCE6A	33634	0	8
LCE6A	34622	180	6
LCE6A	35556	325	5
LCE6A	43623	86	6
LCE6A	43933	503	4
LCE6A	44085	575	3
LCE6A	44237	2680	3
LCE6A	46328	47	8
LCE6A	51403	45	6
LCE6A	65003	384	5
LCE6A	70271	312	4
LCE6A	70302	50	6
LCE6A	71822	414	5
LCE6A	80134	180	5
LCE6A	80135	84	5
LRRTM1	36289	0	9
MAP9	2684	129	5
MAP9	2699	26	6
MAP9	31349	34	6
MAP9	32103	31	6
MAP9	45089	27	7
MAP9	50729	8	7
MAP9	50778	59	6
MAP9	60265	1	6
MAP9	1900084	0	10
MAP9	1900086	0	11
MAP9	1903036	8	6
MAP9	2001273	0	6
MAP9	2001275	0	7
MARK3	7088	51	7
MARK3	7092	0	7
MARK3	9894	121	5
MARK3	9896	38	6
MARK3	10468	1058	6
MARK3	10638	62	6
MARK3	10954	23	8
MARK3	30071	12	8
MARK3	30162	108	7
MARK3	31329	106	6
MARK3	31331	33	7
MARK3	32434	11	9
MARK3	32436	8	8
MARK3	33043	155	5
MARK3	42176	36	6
MARK3	45732	19	7
MARK3	45787	40	6
MARK3	45840	18	7
MARK3	45842	2	8
MARK3	45862	20	8
MARK3	51128	411	4
MARK3	51130	129	5
MARK3	51302	58	5
MARK3	51488	1	8
MARK3	51783	51	6
MARK3	51785	19	7
MARK3	61136	11	8
MARK3	70613	115	7
MARK3	1901800	8	8
MARK3	1901989	11	7
MARK3	1901992	11	8
MARK3	1902099	12	8
MARK3	1902101	2	8
MARK3	1903050	11	7
MARK3	1903052	8	8
MCM2	6473	44	8
MCM2	6474	4	8
MCM2	17196	0	9
MCM2	43543	46	7
MEX3A	7088	51	7
MEX3A	7092	0	7
MEX3A	9894	121	5
MEX3A	9896	38	6
MEX3A	10468	1058	6
MEX3A	10638	62	6
MEX3A	10954	23	8
MEX3A	30071	12	8
MEX3A	30162	108	7
MEX3A	31329	106	6
MEX3A	31331	33	7
MEX3A	32434	11	9
MEX3A	32436	8	8
MEX3A	33043	155	5
MEX3A	42176	36	6
MEX3A	45732	19	7
MEX3A	45787	40	6
MEX3A	45840	18	7
MEX3A	45842	2	8
MEX3A	45862	20	8
MEX3A	51128	411	4
MEX3A	51130	129	5
MEX3A	51302	58	5
MEX3A	51488	1	8
MEX3A	51783	51	6
MEX3A	51785	19	7
MEX3A	61136	11	8
MEX3A	70613	115	7
MEX3A	1901800	8	8
MEX3A	1901989	11	7
MEX3A	1901992	11	8
MEX3A	1902099	12	8
MEX3A	1902101	2	8
MEX3A	1903050	11	7
MEX3A	1903052	8	8
MLLT4	2263	19	4
MLLT4	2285	14	5
MLLT4	2323	0	6
MLLT4	2366	19	4
MLLT4	6810	1022	3
MLLT4	6887	40	5
MLLT4	16192	293	4
MLLT4	32940	85	4
MLLT4	43299	3	4
MLLT4	43320	0	4
MLLT4	44765	831	3
MLLT4	45055	6	6
MLLT4	46903	111	4
MLLT4	51179	1239	2
MLLT4	51234	1051	2
MLLT4	51641	607	3
MLLT4	51649	533	3
MRPL42	90049	3	7
MRPL42	90050	2	7
MRPL42	90051	1	7
MSH5	15722	0	8
MYBPHL	32512	3	8
MYBPHL	32514	0	9
MYBPHL	1902308	0	9
MYBPHL	1902309	0	10
MYBPHL	1902310	0	10
NPAL2	9314	108	4
NPAL2	9416	79	5
NPAL2	9581	23	4
NPAL2	9582	27	4
NPAL2	9583	20	5
NPAL2	9584	10	6
NPAL2	9605	340	3
NPAL2	9628	198	3
NPAL2	50906	12	4
NPAL2	50908	3	6
NPAL2	50962	3	5
NPAL2	51606	70	3
ODAM	1192	0	7
ODAM	1193	0	8
ODAM	16043	1319	3
ODAM	22607	532	4
ODAM	34622	180	6
ODAM	43933	503	4
ODAM	44085	575	3
ODAM	51123	2	8
ODAM	65003	384	5
ODAM	65004	39	6
ODAM	70897	2	7
ODAM	71824	49	5
ODAM	71840	1359	2
P4HA2	61626	0	6
PCDH15	8643	17	4
PCDH15	9056	496	3
PCDH15	16052	38	5
PCDH15	19320	15	7
PCDH15	19388	1	8
PCDH15	34219	0	5
PCDH15	34220	18	5
PCDH15	44712	209	4
PCDH15	44724	35	5
PCDH15	46365	16	6
PCDH15	72334	0	6
PCDH15	72531	0	5
PCDH15	90481	0	6
PCDH15	1901575	465	4
PCDH15	1901679	0	5
PGC	122	100	9
PGC	429	2	7
PGC	430	2	8
PGC	433	0	9
PGC	437	0	8
PGC	6357	356	8
PHB	3401	1	5
PHB	60602	1	6
PHB	60681	1	6
PIPSL	71850	0	6
PLAU	90049	3	7
PLAU	90051	1	7
PRDM7_V2	71392	0	7
PRDM7_V2	97306	3	6
PTPDC1	6464	721	6
PTPDC1	18282	2	6
PTPDC1	18283	2	5
PTPDC1	19538	1279	4
PTPDC1	36211	721	5
PTPDC1	43170	2100	4
PTPDC1	43412	770	5
PTPDC1	44237	2680	3
PTPDC1	44238	2754	3
PTPDC1	44260	1897	4
PTPDC1	44267	1061	5
PTPDC1	71704	2889	3
PXDNL	70887	321	4
PXDNL	71229	2	5
PXDNL	71300	0	6
PXDNL	71310	240	5
PXDNL	71396	5	6
PXDNL	1901701	78	5
RAB3GAP2	1678	3	6
RAB3GAP2	9743	22	5
RAB3GAP2	9746	18	7
RAB3GAP2	9749	18	8
RAB3GAP2	10033	440	4
RAB3GAP2	19725	180	4
RAB3GAP2	34284	18	6
RAB3GAP2	35773	0	5
RAB3GAP2	51716	1901	3
RAB3GAP2	55082	153	5
RAB3GAP2	70887	321	4
RAB3GAP2	71310	240	5
RAB3GAP2	71322	4	6
RAB3GAP2	71326	1	7
RAB3GAP2	71331	1	8
RAB3GAP2	71333	1	7
RAB3GAP2	1901700	185	4
RAB3GAP2	1901701	78	5
RABGAP1	90049	3	7
RABGAP1	90050	2	7
RHBDL3	6732	57	5
RHBDL3	9108	15	6
RHBDL3	9110	3	4
RHBDL3	42181	9	5
RHBDL3	42362	1	5
RHBDL3	42371	0	6
RHBDL3	51188	26	5
RHBDL3	1901663	4	6
RPS6	6996	804	3
RPS6	7033	32	4
RPS6	7040	20	5
RPS6	16043	1319	3
RPS6	35751	4	6
RPS6	35752	0	7
RPS6	71840	1359	2
RTN4	70483	2	5
SERGEF	6538	1	8
SERGEF	6540	1	9
SERGEF	9065	10	7
SERGEF	43649	6	7
SERGEF	1901606	23	6
SERPINA6	1678	3	6
SERPINA6	19725	180	4
SERPINA6	33500	26	6
SERPINA6	35773	0	5
SERPINA6	42592	348	4
SERPINA6	42593	26	7
SERPINA6	48878	238	5
SERPINA6	55082	153	5
SERPINA6	70887	321	4
SERPINA6	71310	240	5
SERPINA6	71322	4	6
SERPINA6	71326	1	7
SERPINA6	71331	1	8
SERPINA6	71333	1	7
SERPINA6	1901701	78	5
SLC12A8	8608	5	5
SLC12A8	31134	0	6
SLC12A8	32507	35	5
SLC12A8	34453	6	6
SLC12A8	45185	36	4
SLC12A8	51235	54	3
SLC12A8	51315	1	5
SLC12A8	51651	41	4
SLC12A8	65008	748	3
SLC12A8	1902850	1	5
SLC22A23	712	0	5
SLC22A23	51304	0	5
SLC22A23	51307	0	4
SLC4A3	33173	1	8
TAPBP	244	5	7
TARDBP	36289	0	9
TARSL2	6928	296	4
TARSL2	16477	124	4
TARSL2	21855	0	5
TARSL2	40011	217	2
TARSL2	48870	141	3
TARSL2	51674	141	3
TFAP2C	6511	151	8
TFAP2C	10498	98	6
TFAP2C	19941	153	7
TFAP2C	30433	26	8
TFAP2C	42743	15	5
TFAP2C	42744	11	4
TFAP2C	43161	98	7
TFAP2C	43632	153	6
TFAP2C	45714	4	7
TFAP2C	45716	1	8
TFAP2C	71218	1	6
TFAP2C	71712	0	4
TFAP2C	72593	28	4
TGM2	71850	0	6
TMEM223	9593	27	4
TMEM223	50906	12	4
TMEM223	50907	7	5
TMEM223	50911	0	6
TMEM223	51606	70	3
TMEM30C	38203	0	7
TMEM9B	45063	0	7
TRBC2	7154	1871	4
TRBC2	7165	1607	4
TRBC2	7166	753	5
TRBC2	7186	341	6
TRBC2	9987	5256	2
TRBC2	23052	1832	2
TRBC2	35624	0	6
TRBC2	35625	0	7
TRBC2	44700	1832	3
TRBC2	44763	4071	3
TRBC2	50896	2806	2
TRBC2	51716	1901	3
TRIM39	36003	0	7
TRIM39	36091	0	7
TRIM39	45944	103	9
ZBTB7C	14065	4	8
ZNF217	6605	116	5
ZNF217	6612	16	5
ZNF217	6625	14	6
ZNF217	6886	182	5
ZNF217	8104	317	4
ZNF217	15031	219	4
ZNF217	16482	216	5
ZNF217	17038	57	4
ZNF217	33365	120	6
ZNF217	34613	254	5
ZNF217	44743	12	5
ZNF217	44802	94	3
ZNF217	45046	2	6
ZNF217	45184	229	3
ZNF217	61024	107	4
ZNF217	65002	13	5
ZNF217	70727	255	4
ZNF217	71806	13	5
ZNF217	72594	87	4
ZNF217	72657	29	4
ZNF217	72662	14	5
ZNF217	72663	14	5
ZNF217	90150	25	4
ZNF217	1902578	53	3
ZNF217	1902580	53	4
ZNF217	1902589	524	4
ZNF473	2143	0	9

## Sheet: dRW_kNN
Top 100 predictions, 27 True Positive Predictions with True Path Rule applied. hCount gives the number of proteins annotated with the GO term in the older GOA file, Depth represents the term’s depth in the GO hierarchy.
Protein	GO terms	hCount	Depth
ALS2CR12	GO:0022900	54	4
ALS2CR12	GO:0022904	53	5
CEP192	GO:0010498	98	6
CEP192	GO:0031145	66	8
CEP192	GO:0043161	98	7
DIP2A	GO:0022900	54	4
DIP2A	GO:0022904	53	5
GHR	GO:0048518	1217	4
GHR	GO:0048522	1103	5
GRM1	GO:0009892	491	5
GRM1	GO:0010498	98	6
GRM1	GO:0010605	436	6
GRM1	GO:0031145	66	8
GRM1	GO:0031324	448	6
GRM1	GO:0043161	98	7
GRM1	GO:0044092	256	4
GRM1	GO:0048519	1099	4
GRM1	GO:0048523	984	5
MVP	GO:0010498	98	6
MVP	GO:0031145	66	8
MVP	GO:0043161	98	7
POLR2M	GO:0022900	54	4
POLR2M	GO:0022904	53	5
PTPLA	GO:0022900	54	4
PTPLA	GO:0022904	53	5
SYNDIG1L	GO:0007283	128	6
SYNDIG1L	GO:0048232	128	5
Top 100 predictions, 73 False Positive Predictions with True Path Rule applied. hCount gives the number of proteins annotated with the GO term in the older GOA file, Depth represents the term’s depth in the GO hierarchy.
Protein	GO terms	hCount	Depth
ACADM	8380	162	7
ALS2CR12	42773	49	6
ALS2CR12	42775	49	7
ATP2B1	7283	128	6
ATP2B1	48232	128	5
CALCB	6120	42	6
DDX4	6091	142	4
DDX4	6119	53	5
DDX4	15980	82	4
DDX4	45333	68	5
DDX4	55114	176	4
DIO2	16192	293	4
DIP2A	42773	49	6
DIP2A	42775	49	7
EYA4	6120	42	6
FADS2P1	16192	293	4
GHR	9893	654	5
GHR	10604	590	6
GHR	31325	627	6
GHR	31398	87	9
GHR	31401	292	8
GHR	32270	322	7
GHR	43085	368	5
GHR	44093	423	4
GHR	51247	357	7
GHR	51347	222	6
GHR	51351	74	6
GHR	51437	69	6
GHR	51443	72	7
GRM1	31397	76	9
GRM1	31400	163	8
GRM1	32269	201	7
GRM1	43086	205	5
GRM1	51248	227	7
GRM1	51348	142	6
GRM1	51352	71	6
GRM1	51436	67	6
GRM1	51444	71	7
H0YEW9	6396	282	6
H0YEW9	10467	751	5
HINT1	7283	128	6
HINT1	48232	128	5
HMHA1	8380	162	7
HOXD3	6351	226	6
HOXD3	10467	751	5
HP	16192	293	4
KNTC1	6120	42	6
LCLAT1	16192	293	4
PHRF1	16070	558	5
PLS1	6396	282	6
PLS1	10467	751	5
POLR2M	42773	49	6
POLR2M	42775	49	7
POLR3E	6120	42	6
PTPLA	42773	49	6
PTPLA	42775	49	7
RANBP3	6396	282	6
RANBP3	10467	751	5
SCG5	8380	162	7
SFI1	8380	162	7
SGMS1	6091	142	4
SGMS1	6119	53	5
SGMS1	15980	82	4
SGMS1	16310	334	6
SGMS1	22900	54	4
SGMS1	22904	53	5
SGMS1	42773	49	6
SGMS1	42775	49	7
SGMS1	45333	68	5
SGMS1	55114	176	4
SLC4A10	16070	558	5
USF2	8380	162	7
XPO7	6120	42	6

## Sheet: ITSS
Top 100 predictions, 20 True Positive Predictions with True Path Rule applied. hCount gives the number of proteins annotated with the GO term in the older GOA file, Depth represents the term’s depth in the GO hierarchy.
Protein	GO terms	hCount	Depth
CACNA2D3	GO:0044699	5517	2
CEP192	GO:0010498	98	6
CEP192	GO:0031145	66	8
CEP192	GO:0043161	98	7
GHR	GO:0048518	1217	4
GHR	GO:0048522	1103	5
GRM1	GO:0009892	491	5
GRM1	GO:0010605	436	6
GRM1	GO:0031324	448	6
GRM1	GO:0044092	256	4
GRM1	GO:0048519	1099	4
GRM1	GO:0048523	984	5
MAP2K3	GO:0044699	5517	2
MVP	GO:0010498	98	6
MVP	GO:0031145	66	8
MVP	GO:0043161	98	7
UBQLN1	GO:0006355	759	7
UBQLN1	GO:0010468	1058	6
UBQLN1	GO:0051252	794	6
UBQLN1	GO:2001141	763	7
Top 100 predictions, 80 False Positive Predictions with True Path Rule applied. hCount gives the number of proteins annotated with the GO term in the older GOA file, Depth represents the term’s depth in the GO hierarchy.
Protein	GO terms	hCount	Depth
CACNA2D3	44765	831	3
CACNA2D3	1902582	355	4
DDX20	16043	1319	3
GHR	9893	654	5
GHR	10604	590	6
GHR	31325	627	6
GHR	31398	87	9
GHR	31401	292	8
GHR	32270	322	7
GHR	43085	368	5
GHR	44093	423	4
GHR	51247	357	7
GHR	51347	222	6
GHR	51351	74	6
GHR	51437	69	6
GHR	51443	72	7
GRM1	31397	76	9
GRM1	31400	163	8
GRM1	32269	201	7
GRM1	43086	205	5
GRM1	51248	227	7
GRM1	51348	142	6
GRM1	51352	71	6
GRM1	51436	67	6
GRM1	51444	71	7
HOXD3	6351	226	6
HOXD3	10467	751	5
MAP2K3	44765	831	3
MAP2K3	1902582	355	4
OR2W5	2000112	894	7
PAX6	2000112	894	7
PAX6	2000113	203	8
POMT1	31327	252	7
POMT1	2000113	203	8
PTPN20A	44763	4071	3
SEC31A	9892	491	5
SEC31A	10605	436	6
SEC31A	31324	448	6
SEC31A	31397	76	9
SEC31A	31400	163	8
SEC31A	32269	201	7
SEC31A	43086	205	5
SEC31A	44092	256	4
SEC31A	48519	1099	4
SEC31A	48523	984	5
SEC31A	51248	227	7
SEC31A	51348	142	6
SEC31A	51352	71	6
SEC31A	51436	67	6
SEC31A	51437	69	6
SEC31A	51439	72	5
SEC31A	51444	71	7
SGMS1	6119	53	5
SGMS1	15980	82	4
SGMS1	16310	334	6
SGMS1	45333	68	5
SGMS1	55114	176	4
SS18	6091	142	4
SS18	6119	53	5
SS18	15980	82	4
SS18	16310	334	6
SS18	45333	68	5
SS18	55114	176	4
TMEM200C	9893	654	5
TMEM200C	10604	590	6
TMEM200C	31325	627	6
TMEM200C	31398	87	9
TMEM200C	31401	292	8
TMEM200C	32270	322	7
TMEM200C	43085	368	5
TMEM200C	44093	423	4
TMEM200C	48518	1217	4
TMEM200C	48522	1103	5
TMEM200C	51247	357	7
TMEM200C	51347	222	6
TMEM200C	51351	74	6
TMEM200C	51437	69	6
TMEM200C	51443	72	7
ZDHHC16	6412	168	6
ZDHHC16	10467	751	5

## Sheet: PILL
Top 100 predictions, 80 True Positive Predictions with True Path Rule applied. hCount gives the number of proteins annotated with the GO term in the older GOA file, Depth represents the term’s depth in the GO hierarchy.
Protein	GO terms	hCount	Depth
MAP9	GO:0000165	62	5
TOP1MT	GO:0000165	62	5
SLC38A6	GO:0000165	62	5
TOP1MT	GO:0000278	217	5
TOP1MT	GO:0006355	759	7
TOP1MT	GO:0006357	356	8
TOP1MT	GO:0006464	721	6
TOP1MT	GO:0006468	225	7
MAP9	GO:0006793	623	4
SLC38A6	GO:0006793	623	4
MAP9	GO:0006796	609	5
SLC38A6	GO:0006796	609	5
TOP1MT	GO:0006915	259	6
SLC6A6	GO:0007399	499	5
MAP9	GO:0008152	3060	2
TOP1MT	GO:0008219	282	4
MAP9	GO:0009968	167	6
TOP1MT	GO:0009968	167	6
TOP1MT	GO:0010468	1058	6
TOP1MT	GO:0010628	200	7
TOP1MT	GO:0010629	191	7
MAP9	GO:0010648	171	6
TOP1MT	GO:0010648	171	6
TOP1MT	GO:0012501	263	5
TOP1MT	GO:0016265	282	3
MAP9	GO:0016310	334	6
TOP1MT	GO:0016310	334	6
SLC38A6	GO:0016310	334	6
TOP1MT	GO:0019538	1279	4
MED29	GO:0022008	189	6
MAP9	GO:0023014	62	4
TOP1MT	GO:0023014	62	4
SLC38A6	GO:0023014	62	4
SLC2A4	GO:0023014	62	4
MAP9	GO:0023057	172	5
TOP1MT	GO:0023057	172	5
TOP1MT	GO:0031328	313	7
TOP1MT	GO:0031347	76	6
TOP1MT	GO:0031349	34	6
SLC38A6	GO:0032872	49	7
MAP9	GO:0035556	325	5
TOP1MT	GO:0035556	325	5
SLC38A6	GO:0035556	325	5
TOP1MT	GO:0036211	721	5
TOP1MT	GO:0043412	770	5
SLC38A6	GO:0043506	27	9
SLC38A6	GO:0043507	25	10
MAP9	GO:0044237	2680	3
TOP1MT	GO:0044267	1061	5
MAP9	GO:0044710	1406	3
SLC38A6	GO:0044710	1406	3
SLC2A4	GO:0044710	1406	3
MED29	GO:0045596	101	6
MED29	GO:0045597	90	6
MED29	GO:0045664	42	8
TOP1MT	GO:0045892	160	8
TOP1MT	GO:0045893	184	8
TOP1MT	GO:0045944	103	9
SLC38A6	GO:0046328	47	8
TOP1MT	GO:0048585	195	5
MED29	GO:0048699	174	7
MED29	GO:0050767	50	7
MED29	GO:0051093	131	5
TOP1MT	GO:0051252	794	6
TOP1MT	GO:0051253	168	7
TOP1MT	GO:0051254	191	7
MED29	GO:0051960	59	6
SLC38A6	GO:0070302	50	6
TOP1MT	GO:0070887	321	4
TOP1MT	GO:0071310	240	5
TOP1MT	GO:0071407	18	6
TOP1MT	GO:0080134	180	5
SLC38A6	GO:0080134	180	5
MAP9	GO:0080135	84	5
SLC38A6	GO:0080135	84	5
MAP9	GO:1902532	73	7
TOP1MT	GO:1902679	162	8
TOP1MT	GO:1902680	188	8
TOP1MT	GO:1903047	215	5
TOP1MT	GO:2001141	763	7
Top 100 predictions, 289 False Positive Predictions with True Path Rule applied. hCount gives the number of proteins annotated with the GO term in the older GOA file, Depth represents the term’s depth in the GO hierarchy.
Protein	GO terms	hCount	Depth
TOP1MT	3	349	2
SLC2A4	165	62	5
MAP9	187	51	10
TOP1MT	187	51	10
SLC2A4	187	51	10
MAP9	278	217	5
TOP1MT	1867	5	5
MED29	1947	12	6
MED29	2009	43	5
TOP1MT	2218	8	4
TOP1MT	2221	7	6
TOP1MT	2252	61	3
TOP1MT	2253	34	3
TOP1MT	2254	3	4
TOP1MT	2353	3	5
TOP1MT	2429	14	5
TOP1MT	2526	19	6
TOP1MT	2542	3	6
TOP1MT	2673	7	7
TOP1MT	2685	14	5
TOP1MT	2687	12	6
TOP1MT	2688	10	6
TOP1MT	2690	9	7
TOP1MT	2757	21	4
TOP1MT	2758	8	5
TOP1MT	2764	22	5
TOP1MT	2768	15	6
TOP1MT	3002	32	5
MED29	3143	12	5
TOP1MT	6259	355	5
TOP1MT	6304	36	6
TOP1MT	6305	23	7
TOP1MT	6306	23	5
TOP1MT	6396	282	6
TOP1MT	6469	64	8
TOP1MT	6919	49	7
TOP1MT	6955	435	3
TOP1MT	6956	13	4
TOP1MT	6957	7	5
TOP1MT	6959	42	4
MAP9	7049	439	4
VASH2	7165	1607	4
TOP1MT	7171	5	7
TOP1MT	7186	341	6
TOP1MT	7249	30	6
MAP9	7250	12	7
TOP1MT	7250	12	7
TOP1MT	7253	4	8
MAP9	7254	43	7
TOP1MT	7254	43	7
SLC38A6	7254	43	7
SLC2A4	7254	43	7
MAP9	7257	19	8
TOP1MT	7257	19	8
SLC38A6	7257	19	8
SLC2A4	7257	19	8
TOP1MT	7276	164	4
MED29	7368	17	7
MED29	7389	62	4
TOP1MT	7389	62	4
TOP1MT	7399	499	5
TOP1MT	7417	156	5
TOP1MT	8588	4	6
TOP1MT	8589	5	6
MED29	9799	17	5
MED29	9855	17	6
TOP1MT	9953	10	6
TOP1MT	10467	751	5
TOP1MT	10608	144	7
MAP9	10628	200	7
MED29	10720	24	7
MED29	10721	19	7
MED29	10769	36	6
TOP1MT	10941	225	5
TOP1MT	10950	53	8
TOP1MT	10952	53	7
TOP1MT	10954	23	8
MED29	10975	29	6
TOP1MT	10975	29	6
SLC2A4	10975	29	6
TOP1MT	16070	558	5
TOP1MT	16246	6	7
TOP1MT	16441	20	5
TOP1MT	16458	37	4
TOP1MT	16485	84	6
TOP1MT	18108	14	8
TOP1MT	18193	122	7
TOP1MT	18212	16	8
TOP1MT	19953	201	3
TOP1MT	21510	7	4
TOP1MT	21511	3	5
TOP1MT	21513	2	6
TOP1MT	21914	1	7
TOP1MT	21919	1	8
SLC6A6	22008	189	6
TOP1MT	22008	189	6
MAP9	22402	404	4
TOP1MT	22414	316	2
MED29	22604	60	5
TOP1MT	30162	108	7
TOP1MT	30422	4	6
TOP1MT	30509	30	8
TOP1MT	31047	25	5
TOP1MT	31050	13	4
TOP1MT	31053	5	7
TOP1MT	31054	6	7
MAP9	31098	45	5
TOP1MT	31098	45	5
SLC38A6	31098	45	5
SLC2A4	31098	45	5
MED29	31344	41	5
TOP1MT	31344	41	5
SLC2A4	31344	41	5
MED29	31345	13	6
MED29	31346	23	6
TOP1MT	31346	23	6
SLC2A4	31346	23	6
MAP9	31396	104	8
TOP1MT	31396	104	8
MAP9	31397	76	9
TOP1MT	31397	76	9
MAP9	31398	87	9
TOP1MT	31398	87	9
TOP1MT	31638	56	7
TOP1MT	32147	106	9
TOP1MT	32259	51	3
TOP1MT	32387	16	6
TOP1MT	32504	196	3
TOP1MT	32507	35	5
MAP9	32872	49	7
TOP1MT	32872	49	7
MAP9	33554	375	4
TOP1MT	33554	375	4
SLC38A6	33554	375	4
SLC2A4	33554	375	4
TOP1MT	33673	68	7
TOP1MT	34470	85	7
TOP1MT	34660	101	6
MED29	35050	13	5
TOP1MT	35194	20	6
TOP1MT	35195	16	7
TOP1MT	35196	11	6
MED29	35239	37	4
SLC2A4	35556	325	5
MAP9	38061	12	6
TOP1MT	38061	12	6
TOP1MT	40029	69	7
TOP1MT	42035	51	6
TOP1MT	42108	34	7
TOP1MT	42308	10	8
TOP1MT	42345	17	8
TOP1MT	42346	11	9
TOP1MT	42347	5	9
TOP1MT	42509	26	8
TOP1MT	42531	21	9
TOP1MT	42976	2	9
TOP1MT	42977	2	10
TOP1MT	42981	214	7
TOP1MT	42990	26	8
TOP1MT	42992	10	9
TOP1MT	42993	15	9
TOP1MT	42994	8	7
TOP1MT	43046	9	4
TOP1MT	43067	218	6
TOP1MT	43086	205	5
TOP1MT	43122	120	7
TOP1MT	43124	12	8
TOP1MT	43280	53	7
TOP1MT	43281	64	7
TOP1MT	43331	15	5
MAP9	43405	96	8
SLC2A4	43405	96	8
MAP9	43406	67	9
SLC2A4	43406	67	9
MAP9	43407	27	9
TOP1MT	43407	27	9
MAP9	43409	36	8
TOP1MT	43409	36	8
TOP1MT	43414	51	4
MAP9	43506	27	9
TOP1MT	43506	27	9
SLC2A4	43506	27	9
MAP9	43507	25	10
TOP1MT	43507	25	10
SLC2A4	43507	25	10
TOP1MT	44092	256	4
TOP1MT	44702	252	3
TOP1MT	44703	259	3
TOP1MT	44728	25	7
TOP1MT	45087	63	4
TOP1MT	45088	37	6
TOP1MT	45089	27	7
TOP1MT	45185	36	4
TOP1MT	45664	42	8
SLC2A4	45664	42	8
TOP1MT	45879	1	7
MAP9	45893	184	8
MAP9	46328	47	8
TOP1MT	46328	47	8
SLC2A4	46328	47	8
TOP1MT	46425	33	7
TOP1MT	46427	24	8
TOP1MT	46823	11	7
TOP1MT	48609	192	3
TOP1MT	48610	102	3
SLC6A6	48699	174	7
TOP1MT	48699	174	7
TOP1MT	50727	26	6
TOP1MT	50730	57	9
TOP1MT	50731	41	10
SLC6A6	50767	50	7
TOP1MT	50767	50	7
SLC2A4	50767	50	7
MED29	50768	16	8
MED29	50769	15	8
TOP1MT	50769	15	8
SLC2A4	50769	15	8
MED29	50770	21	7
TOP1MT	50770	21	7
SLC2A4	50770	21	7
MED29	50771	11	7
MED29	50772	11	7
TOP1MT	50772	11	7
SLC2A4	50772	11	7
TOP1MT	50778	59	6
TOP1MT	50851	12	6
TOP1MT	50852	9	7
TOP1MT	51051	88	5
MED29	51129	103	5
TOP1MT	51220	11	6
TOP1MT	51224	30	6
TOP1MT	51235	54	3
MAP9	51254	191	7
TOP1MT	51336	179	5
MAP9	51340	84	5
TOP1MT	51340	84	5
TOP1MT	51345	122	6
TOP1MT	51348	142	6
MAP9	51351	74	6
TOP1MT	51351	74	6
MAP9	51352	71	6
TOP1MT	51352	71	6
MAP9	51403	45	6
TOP1MT	51403	45	6
SLC38A6	51403	45	6
SLC2A4	51403	45	6
MAP9	51436	67	6
TOP1MT	51436	67	6
MAP9	51437	69	6
TOP1MT	51437	69	6
MAP9	51438	82	6
TOP1MT	51438	82	6
MAP9	51439	72	5
TOP1MT	51439	72	5
MAP9	51443	72	7
TOP1MT	51443	72	7
MAP9	51444	71	7
TOP1MT	51444	71	7
TOP1MT	51604	90	5
TOP1MT	51651	41	4
SLC6A6	51960	59	6
TOP1MT	51960	59	6
SLC2A4	51960	59	6
TOP1MT	52547	73	6
TOP1MT	52548	67	7
MED29	60562	37	5
MED29	61371	12	5
MAP9	70302	50	6
TOP1MT	70302	50	6
TOP1MT	70613	115	7
TOP1MT	70918	13	5
TOP1MT	71359	13	6
MAP9	71900	164	8
SLC2A4	71900	164	8
MAP9	71901	38	9
TOP1MT	71901	38	9
MAP9	71902	86	9
SLC2A4	71902	86	9
TOP1MT	72376	22	3
TOP1MT	80135	84	5
TOP1MT	90304	871	5
TOP1MT	90317	12	7
TOP1MT	97202	49	8
MAP9	1901222	12	7
TOP1MT	1901222	12	7
TOP1MT	1901698	98	4
TOP1MT	1901699	59	5
TOP1MT	1902532	73	7
MAP9	1902680	188	8
TOP1MT	1903034	49	6
MAP9	1903047	215	5
TOP1MT	2000116	64	8
TOP1MT	2001056	53	9

## Sheet: Naive
Top 100 predictions, 48 True Positive Predictions with True Path Rule applied. hCount gives the number of proteins annotated with the GO term in the older GOA file, Depth represents the term’s depth in the GO hierarchy.
Protein	GO terms	hCount	Depth
ADAM9	GO:0044699	5517	2
DHRS12	GO:0044699	5517	2
TMEM72	GO:0044699	5517	2
ARHGAP10	GO:0044699	5517	2
CCDC64B	GO:0044699	5517	2
ARHGEF37	GO:0044699	5517	2
ILVBL	GO:0044699	5517	2
TSPAN11	GO:0044699	5517	2
MT1DP	GO:0044699	5517	2
ZC3H12D	GO:0044699	5517	2
UBOX5	GO:0044699	5517	2
NQO2	GO:0044699	5517	2
SERTM1	GO:0044699	5517	2
ADD1	GO:0044699	5517	2
VDAC2	GO:0044699	5517	2
TAPBP	GO:0044699	5517	2
VARS	GO:0044699	5517	2
NELFE	GO:0044699	5517	2
HLA-C	GO:0044699	5517	2
DYTN	GO:0044699	5517	2
ARHGDIG	GO:0044699	5517	2
TMEM213	GO:0044699	5517	2
NBAS	GO:0044699	5517	2
MYBPHL	GO:0044699	5517	2
TMEM89	GO:0044699	5517	2
DCDC2B	GO:0044699	5517	2
AURKA	GO:0044699	5517	2
SBNO1	GO:0044699	5517	2
CDC14C	GO:0044699	5517	2
UNC84A	GO:0044699	5517	2
EME2	GO:0044699	5517	2
CLEC4F	GO:0044699	5517	2
RGSL1	GO:0044699	5517	2
ANKRD34B	GO:0044699	5517	2
CNOT1	GO:0044699	5517	2
MARS	GO:0044699	5517	2
FAM172BP	GO:0044699	5517	2
FOXO6	GO:0044699	5517	2
RNF222	GO:0044699	5517	2
NKX2-6	GO:0044699	5517	2
ASPDH	GO:0044699	5517	2
PGP	GO:0044699	5517	2
TRIM49B	GO:0044699	5517	2
MYADML2	GO:0044699	5517	2
RCCD1	GO:0044699	5517	2
HMGN1	GO:0044699	5517	2
RBFOX3	GO:0044699	5517	2
ETV2	GO:0044699	5517	2
Top 100 predictions, 52 False Positive Predictions with True Path Rule applied. hCount gives the number of proteins annotated with the GO term in the older GOA file, Depth represents the term’s depth in the GO hierarchy.
Protein	GO terms	hCount	Depth
RBM47	GO:0044699	5517	2
E2F8	GO:0044699	5517	2
ESYT3	GO:0044699	5517	2
KIAA1598	GO:0044699	5517	2
FEZF1	GO:0044699	5517	2
ZW10	GO:0044699	5517	2
FAM168B	GO:0044699	5517	2
PLEKHG3	GO:0044699	5517	2
SSC5D	GO:0044699	5517	2
MACROD2	GO:0044699	5517	2
STMN1	GO:0044699	5517	2
ADAM33	GO:0044699	5517	2
CTNNBL1	GO:0044699	5517	2
RRBP1	GO:0044699	5517	2
PTPDC1	GO:0044699	5517	2
TRIM39	GO:0044699	5517	2
DAXX	GO:0044699	5517	2
CXorf23	GO:0044699	5517	2
LIPH	GO:0044699	5517	2
YWHAH	GO:0044699	5517	2
MRPL28	GO:0044699	5517	2
SLC5A2	GO:0044699	5517	2
TMEM218	GO:0044699	5517	2
KIAA1467	GO:0044699	5517	2
KLF5	GO:0044699	5517	2
SLC25A29	GO:0044699	5517	2
C7orf66	GO:0044699	5517	2
GRIFIN	GO:0044699	5517	2
CTAGE9	GO:0044699	5517	2
FITM1	GO:0044699	5517	2
PSD	GO:0044699	5517	2
KRBA1	GO:0044699	5517	2
TRAPPC13	GO:0044699	5517	2
BDP1	GO:0044699	5517	2
EYA1	GO:0044699	5517	2
LRCOL1	GO:0044699	5517	2
IQCA1P1	GO:0044699	5517	2
ARHGAP44	GO:0044699	5517	2
HAUS7	GO:0044699	5517	2
LRIT2	GO:0044699	5517	2
A6NDD2	GO:0044699	5517	2
OR5H15	GO:0044699	5517	2
HDAC6	GO:0044699	5517	2
MEIS3P1	GO:0044699	5517	2
TMEM247	GO:0044699	5517	2
PIGK	GO:0044699	5517	2
CALB2	GO:0044699	5517	2
FAM205CP	GO:0044699	5517	2
TMEM235	GO:0044699	5517	2
KCNIP2	GO:0044699	5517	2
GRXCR2	GO:0044699	5517	2
SEPT8	GO:0044699	5517	2
